# Supplementary material for: Calciprotein particle counts associate with vascular remodelling in chronic kidney disease
Source: Cardiovasc Res. 2024 Aug 5;120(15):1953–66. doi: 10.1093/cvr/cvae164 (PMC11629976; doi:10.1093/cvr/cvae164)
Supplement: cvae164_Supplementary_Data [file cvae164_supplementary_data.zip]

Archive with 4 entries (4 files):
- Supplemental Table 4_KD vs CKD_CVR-2024-0182R.xlsx
- Supplemental Table 5_KD vs MOD_CVR_2024_0182R.xlsx
- Supplemental Table 6_T50_CPP2_CPP1_CVR-2024-0182R.xlsx
- Supplementary Materials_CVR-2024-0182R_final_August2024.docx
