# Supplementary material for: Calciprotein particle counts associate with vascular remodelling in chronic kidney disease
Source: Cardiovasc Res. 2024 Aug 5;120(15):1953–66. doi: 10.1093/cvr/cvae164 (PMC11629976; doi:10.1093/cvr/cvae164)
Supplement: cvae164_Supplementary_Data [file cvae164_supplementary_data.zip › Supplemental Table 4_KD vs CKD_CVR-2024-0182R.xlsx]

## Sheet: DESeq2 Analysis_CKD vs KD
Gene Name:	Ensembl ID:	Mean Count:	Log2 Fold Change [CKD/KD]:	S.E.M. Log2 Fold Change:	P-value:	FDR P-value:		Genes in red:	significantly upregulated in CKD (vs living kidney donor [KD]); differentially expressed genes using Log2 Fold difference > 1 and an FDR-adjusted P-value <0.05
CA12	ENSG00000074410	450.43	-2.21775	0.345608	1.39037e-10	1.41104e-07		Genes in blue:	significantly downregulated in CKD (vs living kidney donor [KD]); differentially expressed genes using Log2 Fold difference < -1 and an FDR-adjusted P-value <0.05
SYT2	ENSG00000143858	1106.13	-1.72636	0.30796	2.07315e-08	1.05199e-05		Genes in black:	not significantly different between CKD and living kidney donor
EGLN3	ENSG00000129521	342.845	-1.70702	0.315529	6.3015e-08	2.52442e-05
RIMS1	ENSG00000079841	640.912	-2.06618	0.414374	6.15548e-07	0.000173528
DDX11	ENSG00000013573	379.266	-1.69884	0.342004	6.78874e-07	0.000184545
MYO7B	ENSG00000169994	845.565	-1.37395	0.288398	1.89704e-06	0.000458392
MIR145	ENSG00000276365	914.032	-1.3051	0.288242	5.96014e-06	0.0011485
DSP	ENSG00000096696	728.547	-1.75102	0.445073	8.34621e-05	0.00992613
MYO10	ENSG00000145555	1026.29	-1.44209	0.36731	8.63395e-05	0.0101292
LINC00578	ENSG00000228221	603.547	-1.53573	0.391206	8.65e-05	0.0101292
ITGA5	ENSG00000161638	18075.8	-1.15275	0.299678	0.000119751	0.0134041
FGFR2	ENSG00000066468	821.813	-1.31181	0.344521	0.000140299	0.0151673
FHAD1	ENSG00000142621	133.949	-1.64736	0.443962	0.000206786	0.0205745
KRT8	ENSG00000170421	688.071	-1.62078	0.438383	0.000218014	0.0214118
CELSR3	ENSG00000008300	163.514	-1.05591	0.29205	0.000299757	0.0268424
KCNB1	ENSG00000158445	487.453	-1.49137	0.412724	0.000302104	0.0268943
UBE2S	ENSG00000108106	215.748	-1.11714	0.318831	0.000458556	0.0365476
ARNTL2	ENSG00000029153	361.448	-1.33486	0.383559	0.000501036	0.0395195
SCN3A	ENSG00000153253	478.284	-1.23695	0.35888	0.000567479	0.0436787
CCDC80	ENSG00000091986	19810.4	3.18843	0.261279	2.98991e-34	4.55154e-30
FBLN1	ENSG00000077942	16217.1	2.88405	0.289478	2.21393e-23	1.68514e-19
SCARA5	ENSG00000168079	2961.74	3.37995	0.353901	1.29011e-21	6.54643e-18
C3	ENSG00000125730	12258	2.86043	0.314414	9.23211e-20	3.51351e-16
ABCA8	ENSG00000141338	2019.19	2.80753	0.326874	8.77245e-18	2.67086e-14
DCN	ENSG00000011465	26183.1	2.98909	0.354717	3.55585e-17	9.02179e-14
SLIT2	ENSG00000145147	4558.01	2.34165	0.295491	2.28867e-15	4.9772e-12
LUM	ENSG00000139329	4503.47	2.7102	0.357486	3.42157e-14	6.51082e-11
ABI3BP	ENSG00000154175	4982.59	1.75867	0.233783	5.3678e-14	9.07933e-11
DHRS3	ENSG00000162496	2626.48	1.83719	0.251699	2.89598e-13	4.40855e-10
MYOC	ENSG00000034971	1098.84	2.30062	0.317837	4.54095e-13	6.28426e-10
TNXB	ENSG00000168477	15046.2	2.20152	0.310109	1.2549e-12	1.59194e-09
C7	ENSG00000112936	11935.9	2.54314	0.358904	1.38207e-12	1.61841e-09
PCOLCE2	ENSG00000163710	1605.65	2.40117	0.342107	2.23868e-12	2.43424e-09
C1R	ENSG00000159403	8523.62	1.68867	0.265706	2.07896e-10	1.978e-07
CGNL1	ENSG00000128849	1924.74	1.88775	0.305608	6.53237e-10	5.84955e-07
FBLN2	ENSG00000163520	6733.59	2.08181	0.341488	1.08549e-09	8.69706e-07
SFRP4	ENSG00000106483	2368.32	1.88356	0.311891	1.54921e-09	1.17918e-06
EPHA3	ENSG00000044524	1423.57	1.77729	0.296532	2.05248e-09	1.44188e-06
C1S	ENSG00000182326	8042.71	1.33433	0.222717	2.08378e-09	1.44188e-06
TSHZ2	ENSG00000182463	1265.21	2.08612	0.351778	3.0252e-09	2.00229e-06
COLEC12	ENSG00000158270	667.177	2.00164	0.339431	3.70054e-09	2.34722e-06
PI16	ENSG00000164530	1211.71	2.2335	0.387574	8.27444e-09	4.84468e-06
C1RL	ENSG00000139178	3787.84	1.42742	0.250079	1.14411e-08	6.45068e-06
ITM2A	ENSG00000078596	548.546	2.05819	0.362173	1.32441e-08	7.20051e-06
SERPINE2	ENSG00000135919	1516.04	1.88058	0.333903	1.78005e-08	9.34404e-06
ADD3	ENSG00000148700	2214.1	1.40104	0.251988	2.69856e-08	1.32517e-05
EMP1	ENSG00000134531	5361	1.82029	0.328336	2.95649e-08	1.40646e-05
IGSF10	ENSG00000152580	897.483	2.24364	0.407818	3.76458e-08	1.73661e-05
CYBA	ENSG00000051523	289.907	2.06362	0.37699	4.40109e-08	1.92169e-05
IGFBP6	ENSG00000167779	4590.07	2.04688	0.374319	4.54449e-08	1.92169e-05
SRPX	ENSG00000101955	524.073	1.85441	0.339012	4.49924e-08	1.92169e-05
ADCY7	ENSG00000121281	1481.11	1.32593	0.246405	7.40249e-08	2.88944e-05
LTBP4	ENSG00000090006	14946.7	1.56186	0.29237	9.19008e-08	3.49751e-05
COL4A3	ENSG00000169031	623.998	1.70077	0.320551	1.12192e-07	4.16561e-05
PODN	ENSG00000174348	3731.26	1.47877	0.280146	1.30206e-07	4.71935e-05
ALDH1A1	ENSG00000165092	2106.53	1.05637	0.201382	1.55776e-07	5.51483e-05
HLF	ENSG00000108924	900.381	1.39243	0.265944	1.64249e-07	5.55636e-05
MATN2	ENSG00000132561	2829.37	1.36359	0.262257	1.99867e-07	6.6143e-05
MRC1	ENSG00000260314	1308.54	1.78766	0.345989	2.38142e-07	7.71326e-05
RGMA	ENSG00000182175	580.762	1.56015	0.302484	2.49858e-07	7.92416e-05
CSF1R	ENSG00000182578	1392	1.71848	0.334168	2.71009e-07	8.41952e-05
COLGALT2	ENSG00000198756	697.918	2.13169	0.415684	2.92589e-07	8.90816e-05
MMP2	ENSG00000087245	4269.56	1.78816	0.355005	4.72852e-07	0.000138427
C1QTNF3	ENSG00000082196	509.359	1.57856	0.315983	5.86182e-07	0.000168367
SELENOP	ENSG00000250722	2708.02	1.71121	0.344475	6.77872e-07	0.000184545
ABCA9	ENSG00000154258	1215.44	1.71922	0.348119	7.86844e-07	0.000210143
DPT	ENSG00000143196	1052.93	1.93733	0.396483	1.02754e-06	0.000265123
CCDC152	ENSG00000198865	2138.5	1.75925	0.360311	1.04703e-06	0.000265648
CHODL	ENSG00000154645	124.595	2.17015	0.454037	1.75578e-06	0.000438168
SFRP2	ENSG00000145423	4610.29	2.03072	0.425501	1.81921e-06	0.000446674
MRC2	ENSG00000011028	5207.64	1.6108	0.339466	2.08387e-06	0.000495667
CD14	ENSG00000170458	741.986	1.80336	0.380825	2.18618e-06	0.000512002
GFRA1	ENSG00000151892	692.954	1.72746	0.369441	2.92697e-06	0.000655254
IL10RA	ENSG00000110324	527.459	1.64027	0.35062	2.89415e-06	0.000655254
BHLHE41	ENSG00000123095	420.395	1.35747	0.290186	2.8978e-06	0.000655254
FMNL1	ENSG00000184922	416.016	1.87677	0.403808	3.3571e-06	0.000720705
PMP22	ENSG00000109099	2072.2	1.1372	0.244634	3.34247e-06	0.000720705
SEMA3C	ENSG00000075223	1567.66	1.25409	0.272787	4.2796e-06	0.000892444
MAF	ENSG00000178573	867.13	1.38094	0.301018	4.4845e-06	0.000922535
PLTP	ENSG00000100979	1740.65	1.51826	0.33184	4.75636e-06	0.000965415
CHD3	ENSG00000170004	2643.85	1.01536	0.223102	5.33639e-06	0.00106889
PCOLCE	ENSG00000106333	1073.51	1.36922	0.301223	5.47914e-06	0.00108323
SVEP1	ENSG00000165124	4794.25	1.5338	0.338505	5.86753e-06	0.00114515
HCK	ENSG00000101336	167.399	1.93263	0.427129	6.04821e-06	0.0011509
ADH1B	ENSG00000196616	10497	1.38321	0.308735	7.45499e-06	0.00140108
HTRA3	ENSG00000170801	431.74	1.86568	0.416974	7.66463e-06	0.00142291
OAF	ENSG00000184232	299.781	1.8898	0.426964	9.59394e-06	0.00171822
SPON1	ENSG00000262655	1251.26	1.41233	0.320685	1.06228e-05	0.00185874
SEMA3B	ENSG00000012171	1810.57	1.24737	0.283739	1.10169e-05	0.0019058
ABLIM1	ENSG00000099204	2834.38	1.30114	0.298088	1.27149e-05	0.00217481
CD34	ENSG00000174059	1525.85	1.41843	0.327671	1.49905e-05	0.0025077
MFAP5	ENSG00000197614	1202.79	1.49732	0.346499	1.55124e-05	0.00251219
AKAP12	ENSG00000131016	5004.94	1.10227	0.254914	1.53174e-05	0.00251219
GAS1	ENSG00000180447	1336.89	1.67556	0.388852	1.63991e-05	0.00262782
MS4A6A	ENSG00000110077	489.228	1.88162	0.437002	1.66423e-05	0.00263901
IL16	ENSG00000172349	1590.45	1.55185	0.361382	1.75315e-05	0.00275136
APOD	ENSG00000189058	679.195	1.77733	0.414493	1.80325e-05	0.00280112
LEPR	ENSG00000116678	1264.55	1.27388	0.297615	1.86658e-05	0.0028702
TIMP3	ENSG00000100234	20312.8	1.26513	0.296829	2.02476e-05	0.00308229
PSD3	ENSG00000156011	920.449	1.28409	0.304971	2.54783e-05	0.00380251
ABCA6	ENSG00000154262	1616.63	1.57633	0.374765	2.59707e-05	0.00383837
HEG1	ENSG00000173706	4909.17	1.01277	0.241091	2.65986e-05	0.00389337
CYBB	ENSG00000165168	775.574	1.41016	0.337155	2.88292e-05	0.00414026
STAB1	ENSG00000010327	7351.75	1.5052	0.360827	3.02547e-05	0.00430436
LOX	ENSG00000113083	1254.73	1.23458	0.29678	3.18349e-05	0.00448725
CDON	ENSG00000064309	750.449	1.40639	0.338271	3.21612e-05	0.00449165
NR4A2	ENSG00000153234	1993.68	1.62821	0.392027	3.27698e-05	0.00453505
F13A1	ENSG00000124491	2085.94	1.55011	0.374827	3.54108e-05	0.00485639
ABCA10	ENSG00000154263	1129.34	1.64273	0.400529	4.10652e-05	0.00548364
RAB8B	ENSG00000166128	1083.58	1.07317	0.261628	4.0978e-05	0.00548364
SHC3	ENSG00000148082	266.853	1.62943	0.399639	4.55686e-05	0.00603209
LSP1	ENSG00000130592	911.328	1.56469	0.384071	4.62239e-05	0.00606608
CLIC2	ENSG00000155962	198.472	1.78421	0.441234	5.26193e-05	0.00678833
NGFR	ENSG00000064300	423.743	1.62952	0.402857	5.23439e-05	0.00678833
GSN	ENSG00000148180	50806.2	1.13936	0.282523	5.51136e-05	0.00705038
IFITM1	ENSG00000185885	562.184	1.4446	0.361219	6.35498e-05	0.00792966
MYOCOS	ENSG00000283683	216.782	1.76958	0.443167	6.52357e-05	0.00800873
SLC43A3	ENSG00000134802	725.929	1.1658	0.294154	7.39452e-05	0.00900534
SIRPA	ENSG00000198053	844.11	1.3458	0.339977	7.5416e-05	0.00911157
CSF1	ENSG00000184371	1103.54	1.03337	0.26188	7.94802e-05	0.00952699
CD53	ENSG00000143119	314.543	1.55015	0.397082	9.46712e-05	0.0110014
GAS7	ENSG00000007237	1461.78	1.59955	0.41017	9.6306e-05	0.0111066
GBGT1	ENSG00000148288	207.783	1.35183	0.350889	0.000116874	0.013179
PLEKHA4	ENSG00000105559	885.968	1.46675	0.381719	0.000121801	0.0135342
COL4A4	ENSG00000081052	812.61	1.39262	0.365775	0.000140484	0.0151673
NR2F1	ENSG00000175745	211.733	1.33283	0.349837	0.000139038	0.0151673
ECM1	ENSG00000143369	370.907	1.34631	0.355809	0.000154447	0.0164415
OLFML3	ENSG00000116774	421.801	1.64913	0.436814	0.000159783	0.0168915
LAMA2	ENSG00000196569	5512.89	1.39135	0.370328	0.000171917	0.0180422
CPVL	ENSG00000106066	195.507	1.56352	0.416866	0.00017637	0.0182645
PLCXD3	ENSG00000182836	572.394	1.11699	0.298895	0.000186175	0.0191496
PID1	ENSG00000153823	1010.97	1.00502	0.269216	0.000189118	0.0193218
SLCO2B1	ENSG00000137491	1598.29	1.4187	0.380406	0.000191914	0.0194036
STON2	ENSG00000140022	369.679	1.41372	0.380723	0.000204619	0.0204929
PPL	ENSG00000118898	1529.76	1.24029	0.335423	0.000217568	0.0214118
SMAP2	ENSG00000084070	603.525	1.21768	0.329967	0.000223984	0.0218572
ATP8B4	ENSG00000104043	386.114	1.57837	0.42798	0.000226068	0.02192
KLF4	ENSG00000136826	2679.27	1.22422	0.333437	0.000241112	0.0232306
PLAT	ENSG00000104368	1144.27	1.36518	0.372262	0.000245165	0.0234726
PTPRC	ENSG00000081237	697.467	1.41458	0.386046	0.000248037	0.0235992
TSKU	ENSG00000182704	814.53	1.29557	0.353915	0.000251537	0.0237635
RASSF2	ENSG00000101265	1336.27	1.20014	0.327968	0.000252886	0.0237635
PDGFRL	ENSG00000104213	589.641	1.57423	0.430519	0.000255604	0.0238715
CRISPLD2	ENSG00000103196	3167.27	1.39935	0.383109	0.000259568	0.0239479
ITGAX	ENSG00000140678	324.266	1.45331	0.39936	0.000273598	0.0250902
GPX3	ENSG00000211445	5906.32	1.18563	0.326178	0.000278065	0.0253472
PIK3CG	ENSG00000105851	309.433	1.51517	0.417942	0.000288614	0.0259975
KCTD12	ENSG00000178695	2464.17	1.02231	0.281954	0.000288063	0.0259975
OLFML2B	ENSG00000162745	922.757	1.29533	0.359265	0.000311548	0.0274144
SLC16A4	ENSG00000168679	427.012	1.14908	0.319014	0.000315827	0.0276313
METTL7A	ENSG00000185432	1838.77	1.0896	0.303032	0.000323557	0.0281458
TEF	ENSG00000167074	1056.01	1.01575	0.283024	0.00033203	0.0287187
SERPINB9	ENSG00000170542	380.139	1.13578	0.316598	0.000333924	0.0287194
PTHLH	ENSG00000087494	100.703	1.64024	0.457431	0.000336092	0.0287435
PTGFR	ENSG00000122420	483.025	1.57322	0.439934	0.00034885	0.0296678
ITGAM	ENSG00000169896	488.315	1.50198	0.421112	0.000361522	0.0305747
RGS1	ENSG00000090104	603.687	1.59386	0.449075	0.000386381	0.0319215
FLRT2	ENSG00000185070	1519.08	1.57862	0.444912	0.000387931	0.0319215
CD74	ENSG00000019582	6370.78	1.28322	0.363697	0.00041831	0.033872
GAP43	ENSG00000172020	111.221	1.61152	0.457652	0.000429468	0.0345126
ZNF423	ENSG00000102935	664.974	1.13871	0.323453	0.000430756	0.0345126
KITLG	ENSG00000049130	652.589	1.28564	0.370563	0.000521581	0.040928
SERPINF1	ENSG00000132386	3772.64	1.22613	0.35501	0.00055276	0.0429319
SLC15A3	ENSG00000110446	310.035	1.01107	0.29337	0.000568113	0.0436787
PCOLCE-AS1	ENSG00000224729	502.294	1.11735	0.326477	0.000620572	0.0469998
S100A10	ENSG00000197747	614.729	1.1537	0.33745	0.000628801	0.0473873
LHFPL6	ENSG00000183722	2924.28	0.925241	0.182673	4.08364e-07	0.000121893
PRRX1	ENSG00000116132	3853.87	0.908048	0.195388	3.36136e-06	0.000720705
SPTBN1	ENSG00000115306	30098.1	0.944596	0.204301	3.77234e-06	0.000797587
PPP1R10	ENSG00000204569	2532.59	-0.853218	0.191974	8.81192e-06	0.00161619
PER3	ENSG00000049246	2715.49	0.937454	0.21152	9.3367e-06	0.00169205
DPYSL2	ENSG00000092964	5492.62	0.898329	0.207801	1.53906e-05	0.00251219
MICAL3	ENSG00000243156	6701.82	-0.963388	0.228518	2.48892e-05	0.00375137
FBN1	ENSG00000166147	12754	0.981021	0.233782	2.71295e-05	0.00393326
ZFP36L2	ENSG00000152518	3635.43	0.935721	0.232289	5.61901e-05	0.00712818
PLSCR1	ENSG00000188313	923.246	0.996901	0.247987	5.82031e-05	0.00732252
GPC6	ENSG00000183098	3469.72	0.764261	0.191222	6.42247e-05	0.00794872
GAB2	ENSG00000033327	2078.99	0.746786	0.19595	0.000138346	0.0151673
DDR2	ENSG00000162733	7896.42	0.821692	0.216094	0.000143256	0.0153576
TMOD2	ENSG00000128872	1194.45	0.960237	0.262777	0.000257994	0.0239478
OSR1	ENSG00000143867	1468.4	0.998412	0.280959	0.000380013	0.0317854
PTPRS	ENSG00000105426	6201.3	0.827197	0.23395	0.000406572	0.0332755
FANCC	ENSG00000158169	2456.82	-0.792015	0.224424	0.000416967	0.033872
PLBD2	ENSG00000151176	1398.82	0.845402	0.242166	0.000481219	0.0381541
NBPF14	ENSG00000270629	1605.01	-0.784185	0.22681	0.000545293	0.0425692
SLIT3	ENSG00000184347	6355.33	0.954702	0.277239	0.000574011	0.0439104
SESN3	ENSG00000149212	2619.05	0.863116	0.251891	0.000611316	0.0465303
MAGI1	ENSG00000151276	2457.45	-0.525831	0.153996	0.000638802	0.0479038
ARRDC3	ENSG00000113369	2406.64	0.974069	0.285443	0.000643744	0.0480378
TGFBR2	ENSG00000163513	7632.57	0.831932	0.244092	0.000653756	0.0483113
CHRDL1	ENSG00000101938	2403.18	1.02872	0.302873	0.000682438	0.0501872
CALHM2	ENSG00000138172	619.768	0.893004	0.263155	0.000690189	0.0505132
GALNT17	ENSG00000185274	1231.08	-0.883244	0.261491	0.000730894	0.0529865
MYO18B	ENSG00000133454	842.434	-1.37722	0.409823	0.00077795	0.0561267
KIAA1755	ENSG00000149633	768.18	0.713627	0.212923	0.000803556	0.0577007
MYO6	ENSG00000196586	1781.12	-0.501513	0.149991	0.000826932	0.0591004
MAP1A	ENSG00000166963	2950	0.708864	0.21266	0.000858169	0.0610463
APOL3	ENSG00000128284	601.735	1.13232	0.340907	0.000895369	0.0631028
MAN1A1	ENSG00000111885	1852.77	0.869637	0.261727	0.000891563	0.0631028
NR1D1	ENSG00000126368	521.44	1.09197	0.329241	0.000911098	0.0639154
RIMS4	ENSG00000101098	387.321	1.34295	0.40524	0.000919854	0.0642337
VPS13A	ENSG00000197969	6039.54	-0.667492	0.201575	0.000928364	0.0645319
PRCP	ENSG00000137509	1075.75	0.759006	0.229423	0.000938577	0.0649453
SIRPB2	ENSG00000196209	107.014	1.46108	0.442977	0.000972679	0.0670004
SSC5D	ENSG00000179954	1107.87	1.17428	0.356398	0.00098471	0.0672208
PATJ	ENSG00000132849	2957.54	-0.616047	0.187128	0.000994382	0.0672777
VAT1	ENSG00000108828	2883.52	0.714956	0.217653	0.00102038	0.0684285
TMEM65	ENSG00000164983	580.129	0.833038	0.254226	0.00105006	0.0701101
VIT	ENSG00000205221	336.119	1.48874	0.454625	0.00105792	0.0703263
FCGR2A	ENSG00000143226	717.166	1.3043	0.399289	0.00108861	0.0714307
AKR1C1	ENSG00000187134	647.748	1.20699	0.370003	0.0011059	0.0722535
ARHGAP15	ENSG00000075884	279.093	1.25725	0.386244	0.0011337	0.0737533
ZCCHC24	ENSG00000165424	2329.35	0.641735	0.197597	0.00116346	0.0753677
PIK3R5	ENSG00000141506	367.236	1.36746	0.421457	0.0011762	0.0757101
THEMIS2	ENSG00000130775	539.025	1.32452	0.408371	0.00118105	0.0757101
RARRES1	ENSG00000118849	377.088	1.25608	0.387345	0.00118367	0.0757101
ISLR	ENSG00000129009	2669.1	0.931741	0.287749	0.00120355	0.0766598
NR1D2	ENSG00000174738	1860.29	0.92548	0.286207	0.00122239	0.0775354
LAPTM5	ENSG00000162511	884.815	1.22989	0.381415	0.00126169	0.0795815
CYBRD1	ENSG00000071967	10098	0.920429	0.285512	0.00126511	0.0795815
PLP1	ENSG00000123560	384.651	1.26861	0.394757	0.00131057	0.0817657
PIK3R1	ENSG00000145675	6587.54	0.887256	0.276211	0.00131704	0.0818337
MS4A7	ENSG00000166927	458.61	1.39304	0.433968	0.00132729	0.0821354
CRTAC1	ENSG00000095713	754.978	1.34416	0.419799	0.0013652	0.0838
PPP3R1	ENSG00000221823	1079.97	0.844677	0.263734	0.00136117	0.0838
TIAM2	ENSG00000146426	1206.35	-0.604832	0.189071	0.00137923	0.0843215
TNFAIP2	ENSG00000185215	1324.38	1.0569	0.330927	0.00140431	0.0855113
ODAD2	ENSG00000169126	140.207	-1.45472	0.455936	0.0014197	0.0861041
RASGEF1B	ENSG00000138670	510.641	1.10579	0.346885	0.00143369	0.0866075
ZEB2	ENSG00000169554	6508.55	0.581741	0.18258	0.00144144	0.0867314
ADAMTS3	ENSG00000156140	217.73	1.38614	0.435207	0.00144744	0.0867496
DAPK2	ENSG00000035664	330.345	-1.1399	0.358134	0.00145822	0.0867858
PDE8B	ENSG00000113231	620.157	-1.21865	0.382913	0.00145967	0.0867858
ZNF385A	ENSG00000161642	351.85	-1.36864	0.430187	0.00146515	0.0867858
MS4A4E	ENSG00000214787	128.025	1.35887	0.42756	0.00148197	0.0874421
CLSTN3	ENSG00000139182	718.453	0.951597	0.299609	0.00149256	0.0877267
BTN3A3	ENSG00000111801	427.962	0.932661	0.294625	0.00154772	0.090619
SKAP2	ENSG00000005020	1023.38	0.596501	0.188561	0.00155922	0.0909423
CNKSR3	ENSG00000153721	1211.9	-0.774309	0.244957	0.00157229	0.0913549
FBXO7	ENSG00000100225	1843.58	1.04497	0.332276	0.00166151	0.0958074
RARB	ENSG00000077092	426.791	1.02228	0.325222	0.00167039	0.095956
RNF144A	ENSG00000151692	539.931	1.09885	0.350138	0.00169911	0.0966599
SORL1	ENSG00000137642	3791.15	0.732122	0.23318	0.00169102	0.0966599
TLCD2	ENSG00000185561	268.767	-1.25477	0.399876	0.00170169	0.0966599
PLEK	ENSG00000115956	272.888	1.40309	0.448288	0.00174869	0.0989605
ADAMTS7	ENSG00000136378	822.751	-0.857434	0.274121	0.00176034	0.0992506
MEG3	ENSG00000214548	2648.9	1.03954	0.332496	0.0017691	0.0993763
ANXA1	ENSG00000135046	5733.41	0.786626	0.251837	0.0017868	0.0995228
WNT4	ENSG00000162552	184.256	-1.31666	0.421628	0.00179132	0.0995228
ACKR3	ENSG00000144476	1084.56	1.07907	0.345829	0.00180712	0.0996731
ITM2B	ENSG00000136156	4942.99	0.794226	0.254495	0.00180363	0.0996731
RPS6KA3	ENSG00000177189	1406.99	0.741845	0.238099	0.00183508	0.10085
IER5	ENSG00000162783	796.3	-0.96712	0.310757	0.00185735	0.101707
FMOD	ENSG00000122176	4778.52	1.06238	0.341679	0.00187538	0.102326
GPNMB	ENSG00000136235	3894.59	0.872529	0.280955	0.00189905	0.103247
FGR	ENSG00000000938	264.886	1.38093	0.445678	0.00194504	0.105355
TNFSF13	ENSG00000161955	336.092	1.36413	0.440398	0.00195166	0.105355
RGL1	ENSG00000143344	989.08	1.15737	0.373823	0.00196127	0.1055
OXTR	ENSG00000180914	101.838	-1.41062	0.457101	0.00202863	0.108739
SERPING1	ENSG00000149131	5178.1	0.779912	0.253849	0.00212388	0.113048
VWA5A	ENSG00000110002	652.752	0.719732	0.234261	0.00212379	0.113048
DSE	ENSG00000111817	2236.91	0.741819	0.242222	0.00219455	0.116403
PLEKHH2	ENSG00000152527	1769.18	-0.658752	0.215314	0.00221712	0.117192
AOX1	ENSG00000138356	3436.86	0.976882	0.320035	0.00227003	0.119573
PXDN	ENSG00000130508	3954.42	-0.473826	0.155335	0.00228574	0.119985
FUNDC2	ENSG00000165775	679.578	0.582233	0.191117	0.00231543	0.121126
TPP1	ENSG00000166340	1234.27	0.72573	0.23831	0.00232434	0.121176
MFSD1	ENSG00000118855	1069.25	0.801409	0.263603	0.00236415	0.122831
LYZ	ENSG00000090382	255.829	1.36799	0.450989	0.00241881	0.124819
DNM1	ENSG00000106976	618.473	1.27692	0.421575	0.00245418	0.125743
CLEC3B	ENSG00000163815	885.851	1.07841	0.356262	0.00246976	0.125743
NRXN3	ENSG00000021645	854.751	-1.14051	0.376695	0.00246449	0.125743
LRP1	ENSG00000123384	54880.7	0.781696	0.258595	0.00250401	0.127062
TBX15	ENSG00000092607	164.439	-1.38345	0.457931	0.00251878	0.127387
CNNM2	ENSG00000148842	2827.08	-0.837142	0.277368	0.00254314	0.12777
BDNF-AS	ENSG00000245573	825.62	-1.18635	0.393043	0.00254128	0.12777
RYR2	ENSG00000198626	5379.15	-0.978687	0.325141	0.00261214	0.130632
MSANTD1	ENSG00000188981	127.154	-1.3181	0.437989	0.00261728	0.130632
ATP7B	ENSG00000123191	613.185	-0.899448	0.299658	0.00268577	0.133613
STARD5	ENSG00000172345	491.51	1.29844	0.433258	0.00272724	0.134359
IFITM2	ENSG00000185201	680.272	0.976182	0.325723	0.00272674	0.134359
CELF6	ENSG00000140488	235.155	-1.08308	0.361991	0.00277143	0.136095
QRICH2	ENSG00000129646	475.102	-0.851121	0.284708	0.00279481	0.136802
MPEG1	ENSG00000197629	381.588	1.35378	0.453626	0.00284174	0.138653
GOLM2	ENSG00000166734	2977.84	0.629707	0.211099	0.00285448	0.13883
USP53	ENSG00000145390	3754.87	0.790509	0.265921	0.00295175	0.143103
WDR97	ENSG00000179698	112.879	-1.18242	0.398398	0.00299815	0.144892
COL7A1	ENSG00000114270	780.774	-1.09557	0.369305	0.0030113	0.145067
ITGB4	ENSG00000132470	1109.36	1.13861	0.384347	0.00305187	0.146096
STEAP4	ENSG00000127954	1840.5	1.02468	0.345819	0.00304599	0.146096
C1QC	ENSG00000159189	1262.5	1.24839	0.422598	0.0031359	0.147795
NLRP3	ENSG00000162711	280.342	1.17963	0.399228	0.00312895	0.147795
ITGB2	ENSG00000160255	952.327	1.17788	0.398567	0.00312378	0.147795
OGFRL1	ENSG00000119900	1720	0.754457	0.255517	0.00315038	0.148019
NTN4	ENSG00000074527	1705.5	1.18072	0.400296	0.00318165	0.148571
ANK2	ENSG00000145362	5324.1	0.798972	0.270836	0.00317749	0.148571
CRIP1	ENSG00000213145	1582.86	0.818624	0.278087	0.00324241	0.150597
CACNA1C-AS2	ENSG00000256271	368.02	-1.01856	0.346033	0.00324481	0.150597
STK17B	ENSG00000081320	997.706	1.25424	0.426914	0.00330416	0.151504
TTC23	ENSG00000103852	1254.74	-0.594436	0.202256	0.00329249	0.151504
NRP2	ENSG00000118257	1571.23	-0.802124	0.273018	0.00330349	0.151504
IGSF3	ENSG00000143061	271.859	1.30024	0.443841	0.00339487	0.154731
TNFRSF1B	ENSG00000028137	713.209	1.05598	0.360772	0.00342265	0.155531
CREB3L2-AS1	ENSG00000237243	185.632	-1.05135	0.359463	0.00344695	0.156169
GBE1	ENSG00000114480	1478.23	-0.703933	0.241114	0.00350584	0.158366
CCSAP	ENSG00000154429	355.377	-0.829365	0.284183	0.00351809	0.158449
RAB3IL1	ENSG00000167994	337.425	1.074	0.368232	0.00353838	0.158893
MX2	ENSG00000183486	499.135	1.17166	0.402103	0.00357018	0.15985
WASHC5-AS1	ENSG00000253167	140.269	1.21132	0.416306	0.00361789	0.161511
PLCD4	ENSG00000115556	391.668	-1.12216	0.385851	0.00363435	0.161771
KCNAB2	ENSG00000069424	431.468	1.13879	0.391785	0.00365308	0.162131
DIAPH3	ENSG00000139734	178.007	-1.31726	0.453329	0.00366383	0.162135
PLCB2	ENSG00000137841	360.663	1.29133	0.444598	0.00367868	0.162321
SH3BP5	ENSG00000131370	1580.52	0.818261	0.282044	0.00371757	0.163562
XG	ENSG00000124343	204.522	1.04489	0.360296	0.00373047	0.163657
DCLK2	ENSG00000170390	1114.76	-0.786286	0.272383	0.00389307	0.170299
CD4	ENSG00000010610	335.884	1.25642	0.43591	0.00394809	0.172211
GNB3	ENSG00000111664	215.785	-0.964928	0.335608	0.00403821	0.175138
EXOSC7	ENSG00000075914	1114.01	0.871448	0.303213	0.00405244	0.175256
SREBF1	ENSG00000072310	1279.42	0.928038	0.323308	0.00409896	0.176766
SRGN	ENSG00000122862	1225.94	1.0663	0.372681	0.00422099	0.181514
PLPP3	ENSG00000162407	3394.75	0.757288	0.264792	0.00423719	0.181698
TPM3	ENSG00000143549	1390.97	0.745589	0.260813	0.00425363	0.18189
GCNA	ENSG00000147174	137.98	-1.29093	0.453278	0.00439971	0.187086
GUCY1A1	ENSG00000164116	4377.21	0.711377	0.249946	0.00442543	0.187305
ARHGEF37	ENSG00000183111	634.318	-0.862444	0.303055	0.00442948	0.187305
CSMD1	ENSG00000183117	126.228	-1.28106	0.450548	0.00446434	0.187736
DGKA	ENSG00000065357	570.049	0.749166	0.263791	0.00451139	0.189193
KCNMB4	ENSG00000135643	166.912	1.15453	0.40666	0.00452464	0.189227
GPT2	ENSG00000166123	170.012	-1.27901	0.45068	0.00454045	0.189368
C16orf89	ENSG00000153446	239.423	1.28952	0.455507	0.00464108	0.191341
CTSF	ENSG00000174080	1574.43	0.87284	0.308243	0.00463071	0.191341
GOLIM4	ENSG00000173905	1065.38	0.770915	0.272257	0.00463203	0.191341
PTPN13	ENSG00000163629	2017.09	0.667368	0.235821	0.00465518	0.191341
TST	ENSG00000128311	152.447	-1.07212	0.378918	0.00466317	0.191341
ADAM20	ENSG00000134007	212.885	-1.09703	0.388127	0.00470636	0.192594
ARHGAP30	ENSG00000186517	406.045	1.26049	0.4469	0.00479465	0.195681
CCND2	ENSG00000118971	7124.68	0.618279	0.219469	0.00484508	0.19721
CCN4	ENSG00000104415	1399.24	0.899313	0.319454	0.00487539	0.197915
RNF130	ENSG00000113269	1185.46	0.613658	0.218302	0.0049381	0.199927
ITGBL1	ENSG00000198542	5107.7	0.858252	0.305759	0.00500122	0.201412
SLFN5	ENSG00000166750	1505.18	0.716946	0.255373	0.00499362	0.201412
KLF2	ENSG00000127528	2142.69	0.772402	0.275319	0.00502416	0.201801
ADGRG6	ENSG00000112414	240.02	1.05319	0.37639	0.00514006	0.205373
BMP8A	ENSG00000183682	212.138	-1.02884	0.367863	0.00516133	0.205683
AARS1	ENSG00000090861	1991.14	-0.444002	0.158893	0.00520047	0.206702
FARP1	ENSG00000152767	2638.25	-0.657028	0.235367	0.00524641	0.207985
TAGLN2	ENSG00000158710	2444.1	0.789301	0.283052	0.0052947	0.208733
DPP3	ENSG00000254986	309.438	-0.88157	0.316155	0.00529664	0.208733
NEDD9	ENSG00000111859	4679.07	-0.992269	0.35593	0.00530643	0.208733
GALNT16	ENSG00000100626	820.213	0.819252	0.294872	0.00546384	0.214371
GJC1	ENSG00000182963	922.25	-0.883155	0.317969	0.00547804	0.214376
FAM71F2	ENSG00000205085	169.781	-1.00617	0.362445	0.00550234	0.214775
ZSCAN9	ENSG00000137185	277.053	-0.736881	0.265776	0.00556161	0.216533
ENPP2	ENSG00000136960	582.461	0.672808	0.242984	0.00562391	0.218279
PLXNA4	ENSG00000221866	1962.24	-0.921661	0.333033	0.00564917	0.218279
LOC100506207	ENSG00000285219	297.447	-1.26483	0.457036	0.00564948	0.218279
LOC101929524	ENSG00000246214	109.776	-1.26389	0.457997	0.00578711	0.222467
NRXN1	ENSG00000179915	536.391	1.23763	0.449464	0.00589498	0.224528
FCGBP	ENSG00000275395	3741.34	1.21616	0.44153	0.00587974	0.224528
GOLGA8A	ENSG00000175265	1646.93	-0.823087	0.298836	0.00588156	0.224528
MICOS10-NBL1	ENSG00000158747	2183.06	0.573845	0.208577	0.00593691	0.225381
VANGL1	ENSG00000173218	625.658	-0.741699	0.27022	0.00605476	0.227742
SMYD2	ENSG00000143499	327.063	-0.859125	0.312983	0.00605196	0.227742
AEN	ENSG00000181026	492.785	-0.862714	0.314334	0.00605895	0.227742
IFNGR2	ENSG00000159128	930.972	0.723772	0.263945	0.00610409	0.228873
TBC1D8B	ENSG00000133138	395.354	0.895938	0.327104	0.00616263	0.230501
A4GALT	ENSG00000128274	785.126	0.584112	0.213456	0.00621065	0.231727
C3orf52	ENSG00000114529	243.913	-1.0238	0.374283	0.00623093	0.231916
PLBD1	ENSG00000121316	191.418	1.2508	0.457529	0.00626031	0.232441
INTS6	ENSG00000102786	2353.89	-0.671762	0.245976	0.00631413	0.233301
HOXC4	ENSG00000198353	431.184	-0.783092	0.287056	0.00637176	0.23486
GFOD1	ENSG00000145990	1696.12	-0.587313	0.215464	0.00641441	0.235293
TRAF1	ENSG00000056558	1386.88	-0.837226	0.307095	0.00640533	0.235293
GLIS2	ENSG00000126603	959.668	0.937721	0.344377	0.00647026	0.236068
IL1R1	ENSG00000115594	1860.37	0.720822	0.26478	0.00648207	0.236068
LINC01588	ENSG00000214900	151.805	-1.08334	0.397892	0.00647533	0.236068
GPM6B	ENSG00000046653	440.762	1.07156	0.394014	0.00653628	0.236502
MBP	ENSG00000197971	1066.34	0.759653	0.279348	0.00654057	0.236502
LOC105369632	ENSG00000111671	272.777	-1.15161	0.423374	0.00652673	0.236502
COL9A2	ENSG00000049089	214.818	-0.944919	0.347925	0.00661013	0.23845
SYK	ENSG00000165025	391.519	1.19766	0.441669	0.00669453	0.240326
GSDME	ENSG00000105928	596.785	-0.752523	0.277589	0.00670948	0.240326
MACROD2	ENSG00000172264	615.978	-1.00857	0.371843	0.0066806	0.240326
PAMR1	ENSG00000149090	326.739	1.16912	0.431795	0.00677745	0.241059
PDE4B	ENSG00000184588	641.461	1.01871	0.376105	0.00675706	0.241059
CACNA1C-AS1	ENSG00000246627	929.931	-0.704877	0.260271	0.0067641	0.241059
EBF2	ENSG00000221818	478.383	1.09419	0.404427	0.00681949	0.24178
MPP1	ENSG00000130830	498.629	1.03957	0.384424	0.00684632	0.24178
FUCA2	ENSG00000001036	570.245	0.817262	0.302297	0.00686125	0.24178
UST	ENSG00000111962	759.862	0.783658	0.289723	0.00683346	0.24178
SH3PXD2A	ENSG00000107957	5477.59	0.438563	0.162421	0.00693053	0.24267
BICD1	ENSG00000151746	1085.73	-0.718277	0.265891	0.00690498	0.24267
DENND2C	ENSG00000175984	296.553	-0.825106	0.305597	0.00693434	0.24267
SLC36A4	ENSG00000180773	443.192	-0.872907	0.323477	0.00696497	0.243165
ST6GALNAC5	ENSG00000117069	283.66	-1.02901	0.381428	0.00698043	0.243165
DLGAP4-AS1	ENSG00000232907	572.62	-0.762759	0.282921	0.00701737	0.243894
CRY2	ENSG00000121671	2271.77	0.528462	0.196262	0.00708908	0.245266
LSM11	ENSG00000155858	343.595	-0.812388	0.301698	0.0070872	0.245266
R3HDM4	ENSG00000198858	652.316	1.11492	0.414513	0.00715145	0.246304
MYH3	ENSG00000109063	261.924	-1.00382	0.373183	0.00714768	0.246304
RASAL3	ENSG00000105122	147.119	1.2282	0.457363	0.00724439	0.248381
LITAF	ENSG00000189067	1597.26	0.837199	0.312233	0.00733311	0.250858
ASS1	ENSG00000130707	517.395	-0.759499	0.283634	0.00741196	0.252987
GREM2	ENSG00000180875	306.117	1.21456	0.454291	0.00750589	0.253916
UAP1	ENSG00000117143	1460.37	0.967985	0.361889	0.00747703	0.253916
NYNRIN	ENSG00000205978	1041.68	0.592847	0.221743	0.00750471	0.253916
GRIA1	ENSG00000155511	278.993	-1.22245	0.457006	0.00747507	0.253916
ECRG4	ENSG00000119147	365.716	0.944159	0.353313	0.00753328	0.254277
VSIR	ENSG00000107738	1339.34	0.741574	0.27768	0.00757153	0.254553
CMYA5	ENSG00000164309	519.379	-1.06501	0.398813	0.0075749	0.254553
PHETA2	ENSG00000177096	283.4	0.899339	0.337445	0.00769556	0.256907
AMPD2	ENSG00000116337	751.275	0.706731	0.265051	0.00766701	0.256907
ZNF608	ENSG00000168916	378.636	-0.868592	0.325897	0.00769352	0.256907
GADD45A	ENSG00000116717	933.493	-1.04357	0.392055	0.00777257	0.258345
MARCKS	ENSG00000277443	1043.89	0.926878	0.348553	0.00783222	0.25976
GFRA2	ENSG00000168546	97.1964	1.2145	0.457134	0.00788917	0.25995
COL1A2	ENSG00000164692	51038	0.815006	0.30668	0.00787202	0.25995
CERCAM	ENSG00000167123	1236.03	0.784352	0.295147	0.00787228	0.25995
PRICKLE1	ENSG00000139174	537.366	0.863804	0.325234	0.0079086	0.260027
IL32	ENSG00000008517	196.02	1.11801	0.421166	0.0079411	0.260533
ABCA9-AS1	ENSG00000231749	312.113	1.05005	0.396232	0.00804719	0.263446
SETMAR	ENSG00000170364	806.362	-0.557199	0.210455	0.00810682	0.264262
GALNT18	ENSG00000110328	1108.16	-0.988851	0.373394	0.00809027	0.264262
TTC7B	ENSG00000165914	1200.02	-0.560274	0.211681	0.00812599	0.26432
DNAH14	ENSG00000185842	161.845	-1.20841	0.457983	0.00832632	0.269684
YIPF3	ENSG00000137207	658.134	0.769511	0.292939	0.00861747	0.276759
SDCBP	ENSG00000137575	2180.7	0.642826	0.244686	0.0086104	0.276759
CYB5RL	ENSG00000215883	251.304	0.947154	0.361522	0.00879548	0.281881
OAS1	ENSG00000089127	283.819	1.1924	0.455626	0.00886891	0.283043
P2RY1	ENSG00000169860	149.303	1.12636	0.430371	0.00886612	0.283043
FCGRT	ENSG00000104870	1540.63	0.802617	0.30683	0.00890089	0.283469
SCPEP1	ENSG00000121064	1010.29	0.792304	0.303152	0.00896048	0.284771
NTN1	ENSG00000065320	1436.78	0.757741	0.29028	0.00904419	0.286236
GPAM	ENSG00000119927	1292.47	-1.05332	0.403732	0.00908149	0.28682
COL3A1	ENSG00000168542	38569.3	0.775994	0.297999	0.00921383	0.28816
SH3BP5-AS1	ENSG00000224660	1710.42	0.57424	0.22042	0.00918178	0.28816
DIP2B	ENSG00000066084	1294.62	0.417444	0.160318	0.00921855	0.28816
PPA2	ENSG00000138777	702.679	-0.490098	0.188188	0.00920618	0.28816
LINC01449	ENSG00000224017	184.122	-1.18495	0.454585	0.00914308	0.28816
IQCN	ENSG00000130518	1440.52	-1.16321	0.447102	0.00927702	0.289393
NFIA	ENSG00000162599	12843.2	0.553799	0.212952	0.00930644	0.289718
TRIM9	ENSG00000100505	135.402	1.1887	0.458003	0.00944791	0.293521
ADAM12	ENSG00000148848	206.277	-1.09713	0.423867	0.00964286	0.298968
TRIM47	ENSG00000132481	684.831	0.875867	0.338638	0.00969736	0.299718
TNNI3K	ENSG00000116783	338.588	-0.950625	0.367678	0.00972432	0.299718
NCAM1	ENSG00000149294	2105.75	-1.04156	0.40286	0.00972611	0.299718
MCU	ENSG00000156026	718.582	-0.698212	0.270525	0.0098528	0.303008
PRKN	ENSG00000185345	420.952	-0.756447	0.293253	0.0098944	0.303063
LRRC66	ENSG00000188993	103.051	-1.12733	0.437019	0.00989165	0.303063
BRD7	ENSG00000166164	1595.77	0.608862	0.236231	0.00995466	0.303687
NDRG1	ENSG00000104419	5275.71	0.741703	0.287908	0.00998985	0.304151
STING1	ENSG00000184584	1263.89	0.630382	0.24477	0.0100122	0.304224
NTF3	ENSG00000185652	405.96	-0.854449	0.332258	0.0101218	0.306329
PLAUR	ENSG00000011422	329	1.10926	0.432357	0.0102997	0.311096
TRMT5	ENSG00000126814	403.968	0.721723	0.281485	0.0103477	0.311928
NFATC2	ENSG00000101096	825.075	1.0253	0.40025	0.0104175	0.313411
CTSK	ENSG00000143387	1458.38	0.867414	0.3388	0.0104596	0.313698
DNAJA4	ENSG00000140403	971.365	-1.09145	0.426419	0.0104801	0.313698
IGFBP5	ENSG00000115461	20878.8	0.678324	0.265167	0.0105245	0.314146
ZMIZ1	ENSG00000108175	2240.9	0.591363	0.231432	0.0106115	0.314548
HNRNPUL1	ENSG00000105323	2701.36	0.502933	0.196834	0.0106154	0.314548
MUC6	ENSG00000184956	124.654	-1.16666	0.456627	0.0106206	0.314548
SPRED1	ENSG00000166068	1582.84	0.458636	0.179964	0.0108192	0.319186
SLC7A2	ENSG00000003989	1199.06	0.844224	0.331999	0.0109951	0.321919
EML6	ENSG00000214595	498.952	-0.962759	0.37846	0.0109626	0.321919
PNCK	ENSG00000130822	443.219	-1.05026	0.413136	0.0110172	0.321919
MAMDC2	ENSG00000165072	1232.63	0.825595	0.325147	0.0111123	0.323693
APP	ENSG00000142192	10342.6	0.639736	0.251976	0.0111208	0.323693
MYO1F	ENSG00000142347	590.856	1.06904	0.421425	0.0111894	0.325068
C8orf34	ENSG00000165084	154.749	-1.16042	0.457999	0.0112874	0.327292
MLANA	ENSG00000120215	177.17	-1.01222	0.399983	0.0113851	0.329497
IRF9	ENSG00000213928	675.591	0.787673	0.311417	0.0114284	0.330123
USP20	ENSG00000136878	1424.41	-0.516007	0.204223	0.0115144	0.331978
TIMP1	ENSG00000102265	2521.74	0.847155	0.335627	0.0115996	0.332333
PCNX1	ENSG00000100731	4268.4	-0.360136	0.142721	0.0116241	0.332333
CENATAC	ENSG00000186166	984.7	-0.496481	0.196639	0.0115752	0.332333
CHCHD3	ENSG00000106554	842.744	-0.624211	0.247409	0.0116359	0.332333
PPARGC1B	ENSG00000155846	365.952	-1.03852	0.41149	0.011609	0.332333
UNC93B1	ENSG00000110057	355.137	0.773108	0.306657	0.0116994	0.332897
PSMF1	ENSG00000125818	1255.01	0.532929	0.212009	0.0119467	0.339299
CREB3L1	ENSG00000157613	190.438	1.14762	0.457292	0.0120869	0.340586
PNMA2	ENSG00000240694	467.932	0.796521	0.317399	0.0120893	0.340586
PCDHGB6	ENSG00000253305	1626.83	0.57907	0.230678	0.0120632	0.340586
HMGXB4	ENSG00000100281	515.821	-0.594585	0.236971	0.0121038	0.340586
DENND2B	ENSG00000166444	2478.54	-0.599711	0.238789	0.0120231	0.340586
CCDC88B	ENSG00000168071	357.744	1.11849	0.446412	0.0122276	0.34246
SHROOM3	ENSG00000138771	5013.87	-0.718403	0.286809	0.0122514	0.34246
KRT17	ENSG00000128422	184.734	-1.146	0.457568	0.0122604	0.34246
EPB41L3	ENSG00000082397	674.178	1.10976	0.443867	0.0124118	0.346052
CORIN	ENSG00000145244	162.228	-1.04689	0.419673	0.0126125	0.351006
FKBP8	ENSG00000105701	3794.16	0.739552	0.296596	0.0126502	0.351412
HEYL	ENSG00000163909	2078.32	0.779347	0.312698	0.0126907	0.351896
CATSPERE	ENSG00000179397	95.1099	-1.13672	0.456578	0.0127867	0.353912
DLG5	ENSG00000151208	2997.67	-0.456202	0.183349	0.0128403	0.354411
CADPS	ENSG00000163618	175.304	-1.12266	0.451256	0.0128513	0.354411
PPFIA2	ENSG00000139220	930.745	-0.650238	0.261655	0.0129515	0.35653
C6	ENSG00000039537	149.504	1.13629	0.458003	0.0131029	0.356864
SRSF8	ENSG00000263465	854.079	0.718598	0.2897	0.0131201	0.356864
GABARAPL2	ENSG00000034713	801.629	0.678242	0.273453	0.0131277	0.356864
CLSTN1	ENSG00000171603	2910.56	0.581969	0.234478	0.0130654	0.356864
PCDH7	ENSG00000169851	12834.7	-0.625494	0.251997	0.0130591	0.356864
MUC5B	ENSG00000117983	218.791	-0.853457	0.343968	0.0130937	0.356864
PCYOX1L	ENSG00000145882	161.58	0.914237	0.368802	0.0131773	0.357573
SERPINA3	ENSG00000196136	608.961	1.11207	0.448946	0.0132468	0.358183
RUVBL1	ENSG00000175792	768.206	-0.547683	0.22107	0.0132337	0.358183
DOCK2	ENSG00000134516	841.037	1.00431	0.405751	0.0133165	0.358229
KREMEN1	ENSG00000183762	459.372	0.780991	0.315585	0.0133334	0.358229
LTBP3	ENSG00000168056	10736.4	0.590444	0.238612	0.0133427	0.358229
NCF2	ENSG00000116701	235.121	1.00654	0.407589	0.0135308	0.362639
CHRM5	ENSG00000184984	93.1939	-1.08361	0.439262	0.0136295	0.364643
ABCB10	ENSG00000135776	888.636	-0.64781	0.262951	0.0137541	0.367207
SLC1A1	ENSG00000106688	207.677	-0.889651	0.361189	0.0137736	0.367207
GTF2E2	ENSG00000197265	299.772	-0.834767	0.33924	0.0138667	0.368695
P2RY14	ENSG00000174944	100.802	1.08675	0.442568	0.0140666	0.371587
IRAK3	ENSG00000090376	925.675	0.834157	0.339764	0.0140843	0.371587
IFNGR1	ENSG00000027697	1041.57	0.547132	0.222779	0.0140518	0.371587
MKI67	ENSG00000148773	158.277	-1.08025	0.440002	0.0140843	0.371587
PCDHGC3	ENSG00000240184	2162.72	0.611587	0.249264	0.0141446	0.372533
PLD3	ENSG00000105223	1774.36	0.674621	0.275082	0.0141891	0.372937
CTSS	ENSG00000163131	463.931	0.9718	0.396566	0.0142643	0.373744
LOC283335	ENSG00000257337	5151.12	0.387373	0.15813	0.014297	0.373957
PCA3	ENSG00000225937	6921.23	-0.52455	0.214285	0.0143688	0.374547
ARAP3	ENSG00000120318	555.882	-0.733558	0.299619	0.0143532	0.374547
ATL2	ENSG00000119787	1143.74	-0.646577	0.264271	0.0144193	0.374582
ROR2	ENSG00000169071	339.07	-1.09862	0.448968	0.014405	0.374582
YBX3	ENSG00000060138	5304.42	0.707403	0.289265	0.0144644	0.375113
RBM4B	ENSG00000173914	622.575	-0.581309	0.23778	0.014496	0.375293
SKIL	ENSG00000136603	3175.72	0.671567	0.275143	0.0146549	0.377502
TDRD6	ENSG00000180113	140.277	-1.10853	0.454171	0.0146557	0.377502
WDR61	ENSG00000140395	681.35	-0.63743	0.261319	0.0147165	0.377788
SCO1	ENSG00000133028	768.437	-0.647517	0.265421	0.0147042	0.377788
FSCN2	ENSG00000186765	109.401	-1.03544	0.424849	0.0148012	0.378687
IFNG-AS1	ENSG00000255733	135.629	-1.11132	0.455969	0.0147985	0.378687
SOAT1	ENSG00000057252	792.448	0.611276	0.251208	0.0149602	0.381472
RAB30	ENSG00000137502	1194.45	0.642516	0.264148	0.0149987	0.381814
CHN2	ENSG00000285162	209.494	0.984567	0.405218	0.0151104	0.382613
LGALS3	ENSG00000131981	813.263	0.684971	0.281969	0.0151306	0.382613
ZNF496	ENSG00000162714	1239.31	-0.520245	0.21411	0.015107	0.382613
UBXN8	ENSG00000104691	131.219	-1.01536	0.417882	0.015108	0.382613
MACF1	ENSG00000127603	53718.7	-0.42733	0.175992	0.0151774	0.383161
NAV3	ENSG00000067798	560.459	0.970859	0.400184	0.0152648	0.384728
SRI-AS1	ENSG00000254003	130.797	0.992485	0.409254	0.0153037	0.385072
RPP30	ENSG00000148688	334.689	-0.689031	0.284495	0.0154379	0.387244
MET	ENSG00000105976	652.205	-0.90096	0.37201	0.0154409	0.387244
GDF10	ENSG00000266524	265.113	1.10634	0.457029	0.01549	0.387835
SNUPN	ENSG00000169371	275.082	0.85848	0.35504	0.0156069	0.389567
PREX1	ENSG00000124126	2121.85	0.769874	0.318468	0.0156304	0.389567
STAT6	ENSG00000166888	5192.19	0.334758	0.138484	0.0156359	0.389567
AHNAK	ENSG00000124942	193158	0.501424	0.207617	0.015729	0.391245
ASMTL	ENSG00000169093	745.972	0.671714	0.278542	0.0158855	0.394101
ZNF614	ENSG00000142556	427.487	-0.783582	0.324962	0.0158956	0.394101
ARRB2	ENSG00000141480	384.408	1.02283	0.424461	0.0159651	0.395182
C4A	ENSG00000244731	449.767	1.09903	0.45621	0.0159941	0.3952
SH2B3	ENSG00000111252	1259.72	0.634687	0.263518	0.0160178	0.3952
ATG5	ENSG00000057663	692.189	-0.631743	0.262368	0.0160467	0.395273
VAV1	ENSG00000141968	195.942	1.09447	0.455271	0.016217	0.396812
CTSC	ENSG00000109861	775.451	0.826055	0.343578	0.0162046	0.396812
RBPMS	ENSG00000157110	11718.5	-0.552977	0.230185	0.0162916	0.396812
HSPA2	ENSG00000126803	588.991	-0.569074	0.236791	0.0162488	0.396812
RPS6KL1	ENSG00000198208	459.899	-0.695265	0.289149	0.0161936	0.396812
MAPT	ENSG00000186868	291.677	-1.0268	0.427032	0.0161943	0.396812
SPOCK1	ENSG00000152377	911.677	0.891908	0.371501	0.0163583	0.397799
TPPP3	ENSG00000159713	176.852	1.06205	0.442801	0.0164632	0.398441
PRELP	ENSG00000188783	8858.92	0.73265	0.305427	0.01645	0.398441
KCNIP2	ENSG00000120049	250.85	-1.03737	0.43241	0.0164377	0.398441
KLF13	ENSG00000169926	2507.52	0.718822	0.300131	0.0166191	0.401577
INTS10	ENSG00000104613	1055.41	0.49643	0.207453	0.0167124	0.402552
NFE2L3	ENSG00000050344	938.131	-0.642328	0.268384	0.0166966	0.402552
LCP1	ENSG00000136167	773.2	1.05199	0.439805	0.0167599	0.403058
ARHGAP9	ENSG00000123329	254.932	1.08861	0.455303	0.0168048	0.4035
SEPTIN6	ENSG00000125354	324.41	0.76784	0.321372	0.0168826	0.404731
GIMAP4	ENSG00000133574	276.52	1.00417	0.42057	0.0169573	0.405058
CFB	ENSG00000243649	724.443	0.73653	0.30853	0.0169761	0.405058
FAM118A	ENSG00000100376	929.159	-0.770739	0.322802	0.0169564	0.405058
IKZF1	ENSG00000185811	278.528	1.08282	0.454974	0.0173143	0.405239
CYTH4	ENSG00000100055	389.626	1.07266	0.450028	0.017147	0.405239
HLA-DRA	ENSG00000204287	3181.29	1.03757	0.436068	0.017342	0.405239
IFI35	ENSG00000068079	277.937	1.02668	0.431086	0.0172375	0.405239
DMTN	ENSG00000158856	745.511	0.92236	0.387858	0.0174026	0.405239
TGM2	ENSG00000198959	11512.1	0.921192	0.387849	0.0175427	0.405239
TMEM140	ENSG00000146859	603.041	0.750933	0.316154	0.0175388	0.405239
ADAMTSL3	ENSG00000156218	2030.4	0.708083	0.297785	0.0174147	0.405239
FGF14	ENSG00000102466	3607.63	0.692847	0.291156	0.0173294	0.405239
LRP1-AS	ENSG00000259125	1964.4	0.65504	0.275749	0.0175255	0.405239
CTSA	ENSG00000064601	1560.15	0.550261	0.230609	0.0170272	0.405239
CTDSP2	ENSG00000175215	5664.05	0.47218	0.198179	0.0171914	0.405239
SLC12A2	ENSG00000064651	782.014	-0.608005	0.255971	0.0175354	0.405239
CCDC85C	ENSG00000205476	1152.31	-0.662073	0.277733	0.0171329	0.405239
ECT2	ENSG00000114346	176.035	-0.856837	0.360255	0.0173871	0.405239
SUGCT	ENSG00000175600	619.128	-0.919875	0.38592	0.0171448	0.405239
ARHGAP28	ENSG00000088756	651.668	-1.01291	0.425881	0.0173891	0.405239
FLRT3	ENSG00000125848	270.744	-1.03613	0.43443	0.0170775	0.405239
URB1	ENSG00000142207	1917.03	-0.559053	0.235844	0.0177668	0.40794
ALG14	ENSG00000172339	215.139	-0.834673	0.352098	0.0177605	0.40794
ADGRB2	ENSG00000121753	141.948	-1.06954	0.451082	0.0177377	0.40794
TMEM117	ENSG00000139173	258.607	-0.919344	0.388054	0.0178308	0.408793
EHMT1	ENSG00000181090	2080.82	-0.449039	0.190016	0.0181199	0.414174
GMDS	ENSG00000112699	595.866	-0.68066	0.288103	0.0181493	0.414223
CHN2	ENSG00000106069	207.355	1.03509	0.438686	0.0182989	0.417013
TMX4	ENSG00000125827	2416.16	0.59885	0.253869	0.0183297	0.41709
IRF2BP2	ENSG00000168264	4137.92	0.566272	0.240121	0.0183599	0.417153
WWTR1-AS1	ENSG00000241313	926.658	0.569663	0.241672	0.0184149	0.417779
CD248	ENSG00000174807	574.914	0.90531	0.384188	0.0184517	0.417992
ZNF142	ENSG00000115568	1714.43	-0.475069	0.201656	0.0184812	0.418037
CAMTA1	ENSG00000171735	648.725	-0.62302	0.26452	0.0185087	0.418038
PLEKHO2	ENSG00000241839	1165.51	0.671659	0.28527	0.0185492	0.418332
HTATSF1	ENSG00000102241	446.271	0.647178	0.274967	0.0185897	0.418625
TRPM3	ENSG00000083067	402.826	1.01495	0.431751	0.0187344	0.419094
RNF152	ENSG00000176641	1876.6	0.737779	0.314087	0.0188256	0.419094
UBE2J1	ENSG00000198833	997.209	0.615124	0.261643	0.0187229	0.419094
PSMD3	ENSG00000108344	769.159	0.589084	0.250611	0.0187438	0.419094
GBP2	ENSG00000162645	1683.46	0.561213	0.238821	0.0187769	0.419094
MARF1	ENSG00000166783	3240.41	0.468523	0.199284	0.0187213	0.419094
SPECC1	ENSG00000128487	2436.57	-0.460467	0.19597	0.0187894	0.419094
SLC7A1	ENSG00000139514	1413.05	-0.655111	0.278905	0.0188307	0.419094
CENPV	ENSG00000166582	265.565	-0.631147	0.269042	0.0189809	0.42182
CDCA7L	ENSG00000164649	98.8802	1.04457	0.445709	0.0190974	0.423789
RBMS1	ENSG00000153250	2139.32	0.486431	0.207815	0.019248	0.42589
INSR	ENSG00000171105	4159.47	-0.575314	0.245743	0.0192256	0.42589
ANXA11	ENSG00000122359	4731.75	0.319201	0.136428	0.0192985	0.426388
TMEM109	ENSG00000110108	1391.9	0.587072	0.25107	0.0193728	0.427409
SPOP	ENSG00000121067	3220.45	-0.596806	0.255428	0.0194657	0.428218
EPHA1	ENSG00000146904	1027.8	-0.64394	0.275839	0.0195709	0.42929
DUSP12	ENSG00000081721	153.651	0.80209	0.343847	0.0196643	0.4301
SCMH1	ENSG00000010803	1672.67	-0.507865	0.217673	0.01964	0.4301
ADGRL3	ENSG00000150471	4731.15	-0.55747	0.239115	0.0197327	0.430977
COL14A1	ENSG00000187955	28376.3	0.685119	0.294194	0.0198696	0.433344
TATDN2	ENSG00000157014	1250.49	-0.534056	0.229381	0.0198987	0.433358
BRF1	ENSG00000185024	1136.89	-0.560708	0.240922	0.0199469	0.433789
MEGF11	ENSG00000157890	286.675	-0.894864	0.384596	0.019978	0.433845
CLU	ENSG00000120885	16801.2	0.705694	0.303486	0.0200564	0.434141
PPP2R2B	ENSG00000156475	1029.63	-0.652408	0.280517	0.0200328	0.434141
HLA-E	ENSG00000204592	7016.49	0.703456	0.302787	0.0201649	0.434244
MN1	ENSG00000169184	1955.72	0.666315	0.286728	0.0201329	0.434244
PARP4	ENSG00000102699	1690.69	0.396311	0.170636	0.0202034	0.434401
PIEZO2	ENSG00000154864	311.133	0.991216	0.427246	0.0203403	0.434601
BMP4	ENSG00000125378	550.849	0.871511	0.375695	0.0203554	0.434601
AP1G2	ENSG00000213983	757.343	0.609982	0.262919	0.0203388	0.434601
PDZD2	ENSG00000133401	1450.29	-0.724912	0.312421	0.0203245	0.434601
NEXN-AS1	ENSG00000235927	347.506	-0.881517	0.379681	0.0202473	0.434601
ANOS1	ENSG00000011201	528.08	0.955392	0.411977	0.0203929	0.434792
PCDHGB7	ENSG00000254122	1661.63	0.546153	0.235759	0.0205271	0.43643
CLTCL1	ENSG00000070371	704.26	-0.859724	0.371118	0.0205268	0.43643
TPM1	ENSG00000140416	28025.8	-0.46593	0.201213	0.0205796	0.436936
ZBTB44	ENSG00000196323	1764.92	0.44218	0.191088	0.0206673	0.438187
MXRA5	ENSG00000101825	1577.02	1.05694	0.457519	0.0208795	0.440995
FYB1	ENSG00000082074	331.602	1.01213	0.439514	0.0212883	0.440995
CSF2RB	ENSG00000100368	201.737	1.00099	0.433481	0.0209333	0.440995
IGF2	ENSG00000167244	3901.62	0.984969	0.427271	0.0211523	0.440995
TSPAN7	ENSG00000156298	453.284	0.94456	0.409671	0.0211299	0.440995
MEDAG	ENSG00000102802	1692.97	0.944061	0.409711	0.0212108	0.440995
RCN3	ENSG00000142552	646.644	0.908279	0.394162	0.0212041	0.440995
SLFN11	ENSG00000172716	1138.14	0.773559	0.335699	0.0212044	0.440995
FKBP9	ENSG00000122642	3309.75	0.523057	0.226814	0.0211051	0.440995
NFYA	ENSG00000001167	799.28	-0.468463	0.203232	0.0211631	0.440995
USP31	ENSG00000103404	1376.16	-0.513772	0.223142	0.0213101	0.440995
TCEA2	ENSG00000171703	653.982	-0.723997	0.313627	0.0209731	0.440995
NEXN	ENSG00000162614	2293.42	-0.7282	0.315595	0.0210331	0.440995
NOS1AP	ENSG00000198929	216.895	-0.860557	0.372394	0.0208395	0.440995
HERC2P3	ENSG00000180229	238.698	-1.0361	0.450035	0.0213198	0.440995
EMX2	ENSG00000170370	117.363	-1.04463	0.452864	0.0210702	0.440995
ENTPD1-AS1	ENSG00000226688	2980.06	-0.463079	0.20124	0.0213845	0.441107
ESRRA	ENSG00000173153	402.085	-0.743938	0.32348	0.0214597	0.44146
C22orf23	ENSG00000128346	363.061	-0.764036	0.332206	0.0214547	0.44146
LCP2	ENSG00000043462	311.118	1.04722	0.456089	0.0216709	0.443491
BTK	ENSG00000010671	160.216	1.02239	0.445287	0.0216749	0.443491
ANXA2	ENSG00000182718	5509.84	0.438923	0.191096	0.0216261	0.443491
SNX25	ENSG00000109762	738.568	-0.577437	0.251452	0.0216525	0.443491
GPRC5B	ENSG00000167191	366.534	0.848534	0.369711	0.0217256	0.443932
LAMC2	ENSG00000058085	123.925	-1.04506	0.455601	0.0218022	0.444898
LEFTY2	ENSG00000143768	236.471	1.00762	0.44	0.0220182	0.447143
ADAMTSL2	ENSG00000197859	235.459	0.889956	0.388909	0.0221177	0.447143
NEURL1B	ENSG00000214357	1539.82	0.708139	0.309415	0.0221002	0.447143
MPZL1	ENSG00000197965	1489.06	0.687314	0.30019	0.0220448	0.447143
KCNK6	ENSG00000099337	523.659	-0.764736	0.333977	0.0220337	0.447143
USP25	ENSG00000155313	1610.58	0.385088	0.168433	0.0222365	0.448946
ARHGAP4	ENSG00000089820	950.709	0.830491	0.363445	0.0223096	0.449231
TAF8	ENSG00000137413	691.936	-0.52478	0.229802	0.0223942	0.44935
ORC5	ENSG00000164815	305.906	-0.917312	0.401811	0.0224336	0.44935
RGPD5	ENSG00000015568	121.985	-0.959972	0.420469	0.0224246	0.44935
PLLP	ENSG00000102934	831.466	0.625525	0.274222	0.022543	0.45095
PCYT2	ENSG00000185813	395.364	-0.742097	0.325749	0.0227192	0.453282
SPTAN1	ENSG00000197694	15251.3	0.365748	0.160606	0.0227681	0.453663
HCG11	ENSG00000228223	352.288	0.80885	0.355465	0.0228776	0.454655
CLMN	ENSG00000165959	1178.33	0.796913	0.350562	0.0230115	0.455894
ITPR3	ENSG00000096433	1200.82	0.655958	0.288725	0.0230915	0.455894
SEC11A	ENSG00000140612	648.177	0.618332	0.272094	0.0230566	0.455894
PCDHGB4	ENSG00000253953	1583.35	0.496119	0.218352	0.02308	0.455894
MACROH2A2	ENSG00000099284	524.394	-0.691229	0.304312	0.0231197	0.455894
GTSF1	ENSG00000170627	96.333	-1.03747	0.456579	0.02307	0.455894
NIPAL2	ENSG00000104361	773.549	0.5565	0.245127	0.0231925	0.456462
MAST2	ENSG00000086015	2739.7	-0.580833	0.255966	0.0232574	0.456835
HERC2	ENSG00000128731	5116.81	-0.374267	0.165091	0.0233885	0.458818
ASAP3	ENSG00000088280	769.282	0.594273	0.262332	0.0234914	0.460244
LOC100506258	ENSG00000251364	215.002	-0.828128	0.36583	0.023593	0.46164
TRPC6	ENSG00000137672	261.384	-0.905224	0.400212	0.0237059	0.46266
NFKBID	ENSG00000167604	296.851	1.00961	0.446563	0.0237687	0.463187
ELMO1	ENSG00000155849	1001.1	0.822153	0.363713	0.0237937	0.463187
AMZ1	ENSG00000174945	267.208	-0.86142	0.38125	0.0238545	0.463301
FPR1	ENSG00000171051	125.681	1.03361	0.457886	0.0239855	0.463674
KCNK15	ENSG00000124249	260.33	0.989688	0.438342	0.0239582	0.463674
COMP	ENSG00000105664	1572.05	0.954255	0.422789	0.0240052	0.463674
TANGO6	ENSG00000103047	780.199	-0.501177	0.222092	0.024032	0.463674
HAPLN3	ENSG00000140511	1099.25	-0.628453	0.278263	0.0239156	0.463674
PDK1	ENSG00000152256	690.912	-0.58155	0.257821	0.0240936	0.464275
PLXNC1	ENSG00000136040	554.466	0.796916	0.353936	0.0243487	0.467493
IDH3G	ENSG00000067829	524.781	0.546463	0.242709	0.0243528	0.467493
RAMP1	ENSG00000132329	842.768	-0.716042	0.317974	0.0243296	0.467493
SAMHD1	ENSG00000101347	3992.48	0.789094	0.350799	0.0244857	0.468864
KY	ENSG00000174611	316.427	-0.848636	0.377218	0.0244664	0.468864
EGR2	ENSG00000122877	221.571	0.964466	0.429512	0.0247367	0.46991
JCAD	ENSG00000165757	4743.2	0.69859	0.31108	0.0247237	0.46991
FGD5	ENSG00000154783	1213.46	0.688414	0.306479	0.0246911	0.46991
WDFY3	ENSG00000163625	7711.73	-0.343899	0.153172	0.0247565	0.46991
EDRF1	ENSG00000107938	917.275	-0.553483	0.246334	0.0246478	0.46991
ANPEP	ENSG00000166825	230.704	0.919119	0.409794	0.0249046	0.471545
MVP	ENSG00000013364	1842.53	0.520917	0.232492	0.0250532	0.473769
ZKSCAN5	ENSG00000196652	498.992	-0.571525	0.255147	0.0250919	0.473912
SRI	ENSG00000075142	682.614	0.565788	0.252738	0.0251797	0.474982
RORA	ENSG00000069667	2028.67	0.575072	0.257082	0.0252914	0.476499
PRKCB	ENSG00000166501	745.133	-0.915004	0.40934	0.0253966	0.477889
FGL2	ENSG00000127951	3314.36	0.834038	0.373611	0.0255904	0.480942
AK4	ENSG00000162433	1452.68	-0.697313	0.312804	0.0257985	0.48364
TUT1	ENSG00000149016	431.891	0.714307	0.320763	0.0259539	0.484817
LINC00511	ENSG00000227036	155.54	-1.01069	0.453859	0.0259558	0.484817
NCF4	ENSG00000100365	182.114	1.01383	0.4562	0.0262609	0.489269
CILP	ENSG00000138615	455.556	0.894251	0.402473	0.0262906	0.489269
RBMS3	ENSG00000144642	4239.12	0.496039	0.223185	0.0262463	0.489269
IL17D	ENSG00000172458	183.969	1.01276	0.456116	0.0263909	0.490537
CD209	ENSG00000090659	112.141	0.98297	0.44312	0.026535	0.492012
F3	ENSG00000117525	1375.44	0.864176	0.389492	0.0265054	0.492012
TBC1D24	ENSG00000162065	343.927	0.743555	0.335604	0.0267209	0.494043
ANKRD52	ENSG00000139645	1530.18	-0.404771	0.18271	0.0267345	0.494043
LYSMD4	ENSG00000183060	831.172	-0.557867	0.251882	0.0267743	0.494043
UVSSA	ENSG00000163945	1733.75	-0.666194	0.30078	0.0267677	0.494043
PTGS2	ENSG00000073756	786.541	0.937289	0.42347	0.0268731	0.494114
SUSD2	ENSG00000099994	748.39	0.681303	0.307885	0.026908	0.494114
H1-0	ENSG00000189060	969.868	0.661247	0.298774	0.0268838	0.494114
TRAF3IP3	ENSG00000009790	116.728	1.01248	0.457976	0.0270512	0.495338
MNDA	ENSG00000163563	123.88	1.01137	0.457969	0.0272176	0.495338
AOAH	ENSG00000136250	148.503	0.931791	0.421536	0.0270728	0.495338
ADAP2	ENSG00000184060	342.356	0.80404	0.364141	0.027241	0.495338
PROS1	ENSG00000184500	1238.02	0.766794	0.347099	0.0271642	0.495338
FADS2	ENSG00000134824	2075.14	0.639145	0.289394	0.0272051	0.495338
SIPA1L1	ENSG00000197555	3072.22	-0.411099	0.186084	0.0271598	0.495338
TXNRD1	ENSG00000198431	3165.17	-0.481463	0.218133	0.0273001	0.495338
TRIM59	ENSG00000213186	314.282	-0.718386	0.325439	0.0272836	0.495338
AVEN	ENSG00000169857	404.416	-0.75188	0.340039	0.0270247	0.495338
GPR17	ENSG00000144230	1242.09	-0.724886	0.328518	0.0273468	0.495595
TMC8	ENSG00000167895	180.379	1.00531	0.455724	0.027387	0.495734
LRP5	ENSG00000162337	4817.26	-0.49766	0.225703	0.0274586	0.49644
LOC112268148	ENSG00000138594	1361.97	0.452333	0.205476	0.0277083	0.50036
EPB41L2	ENSG00000079819	3401.47	0.580226	0.263659	0.0277593	0.500687
BICC1	ENSG00000122870	1424.11	0.597531	0.27176	0.0278961	0.501373
MRPL24	ENSG00000143314	191.123	-0.884785	0.402298	0.0278546	0.501373
LRRC8C-DT	ENSG00000231999	280.806	0.848819	0.38635	0.028019	0.502987
CCL2	ENSG00000108691	392.581	0.970238	0.441747	0.0280658	0.503233
CPEB1	ENSG00000214575	155.493	0.860532	0.391902	0.0281076	0.50339
LHPP	ENSG00000107902	215.045	-0.618081	0.281552	0.0281445	0.503459
CACNA1C	ENSG00000151067	12289.3	-0.465152	0.212097	0.0282996	0.504768
PCNT	ENSG00000160299	1876.28	-0.561121	0.255815	0.0282739	0.504768
CACNA1A	ENSG00000141837	145.295	-0.995322	0.453891	0.0283172	0.504768
IDE	ENSG00000119912	1306.65	-0.522591	0.238437	0.0283986	0.505038
PDCL3	ENSG00000115539	218.142	-0.771545	0.35198	0.0283787	0.505038
CFH	ENSG00000000971	4747.77	0.80108	0.366014	0.0286215	0.507814
GALNT7	ENSG00000109586	675.369	-0.599294	0.274017	0.0287374	0.508635
HIP1R	ENSG00000130787	886.063	-0.677966	0.310048	0.0287679	0.508635
AP2A2	ENSG00000183020	2157.37	0.592313	0.271253	0.0289903	0.511379
DAB2	ENSG00000153071	1755.81	0.585963	0.268322	0.0289764	0.511379
MX1	ENSG00000157601	1420.46	0.808854	0.370781	0.0291474	0.511777
LGALS3BP	ENSG00000108679	2206.65	0.663975	0.304316	0.0291197	0.511777
TNS2	ENSG00000111077	5941.57	0.436072	0.199836	0.0290985	0.511777
ZFAND2A	ENSG00000178381	230.452	-0.956999	0.438662	0.0291368	0.511777
NMNAT1	ENSG00000173614	186.578	-0.849843	0.389883	0.0292768	0.511968
CDH19	ENSG00000071991	286.336	0.942857	0.43271	0.0293349	0.512116
OLFML1	ENSG00000183801	618.907	0.950288	0.436755	0.0295707	0.514131
ARHGDIB	ENSG00000111348	612.581	0.873935	0.401689	0.0295814	0.514131
MAFB	ENSG00000204103	893.442	0.765399	0.351872	0.0296138	0.514131
PDGFRA	ENSG00000134853	3734.91	0.732422	0.336723	0.0296192	0.514131
DOCK4	ENSG00000128512	1263.65	0.682343	0.313987	0.0297684	0.515467
WNK1	ENSG00000060237	7288.82	0.418362	0.192548	0.0297978	0.515467
PPP2R3B	ENSG00000167393	457.122	-0.79179	0.364337	0.0297628	0.515467
TIMP2	ENSG00000035862	15015.9	0.694403	0.319746	0.0298758	0.515893
BDH1	ENSG00000161267	115.443	-0.984574	0.453398	0.0298902	0.515893
CXCL16	ENSG00000161921	207.182	0.961712	0.443577	0.0301523	0.519635
SEMA4C	ENSG00000168758	1741.1	0.457439	0.2111	0.0302402	0.520087
ATP6V1FNB	ENSG00000272899	98.9728	-0.982744	0.4536	0.0302698	0.520087
RFLNB	ENSG00000183688	565.444	0.88898	0.410426	0.0303116	0.520133
EFEMP2	ENSG00000172638	1889.9	0.518201	0.239286	0.0303408	0.520133
WDHD1	ENSG00000198554	136.435	-0.90229	0.416736	0.0303772	0.520171
TBX18-AS1	ENSG00000228290	266.373	-0.835682	0.38676	0.0307165	0.525389
MYO3A	ENSG00000095777	240.143	-0.976678	0.452302	0.030823	0.52662
ZNF501	ENSG00000186446	143.005	0.951721	0.441012	0.0309247	0.527766
LAMB2	ENSG00000172037	12665.7	0.42587	0.197439	0.0310079	0.528593
ARL2BP	ENSG00000102931	739.318	0.591141	0.274184	0.0310833	0.528912
NR2F6	ENSG00000160113	505.084	-0.566958	0.262987	0.0310961	0.528912
HLA-DPA1	ENSG00000231389	1847.45	0.975079	0.452438	0.0311487	0.529216
DNAJB6	ENSG00000105993	2628.64	-0.425676	0.197614	0.0312336	0.529584
CENPI	ENSG00000102384	144.836	-0.96214	0.446675	0.03124	0.529584
AIP	ENSG00000110711	768.374	0.712509	0.331758	0.0317395	0.53038
CAMK1D	ENSG00000183049	696.113	0.666778	0.309996	0.031482	0.53038
TFPI	ENSG00000003436	1631.26	0.579116	0.269649	0.0317399	0.53038
PCDHGA11	ENSG00000253873	1538.78	0.484553	0.225457	0.0316184	0.53038
EFS	ENSG00000100842	846.922	0.43695	0.202966	0.0313324	0.53038
ETV6	ENSG00000139083	2367.21	-0.5114	0.237792	0.0315062	0.53038
GLIS3	ENSG00000107249	931.624	-0.659192	0.306599	0.031554	0.53038
ALG2	ENSG00000119523	392.948	-0.686422	0.319012	0.0314201	0.53038
HK2	ENSG00000159399	542.052	-0.76218	0.354556	0.0315808	0.53038
CP	ENSG00000047457	440.315	-0.840138	0.390986	0.031653	0.53038
MC1R	ENSG00000258839	179.101	-0.908931	0.423095	0.0316906	0.53038
NHSL1	ENSG00000135540	288.407	0.713839	0.332499	0.0318018	0.530833
CRIPT	ENSG00000119878	627.798	0.622644	0.290214	0.0319158	0.531442
S100A6	ENSG00000197956	3015.87	0.531072	0.247621	0.0319769	0.531442
MLYCD	ENSG00000103150	1090.28	-0.465721	0.217039	0.0318897	0.531442
ZNF74	ENSG00000185252	269.526	-0.754294	0.351756	0.0320035	0.531442
DNAH17	ENSG00000187775	265.774	-0.938063	0.437478	0.0320129	0.531442
EYA2	ENSG00000064655	105.035	0.961684	0.448588	0.0320487	0.531457
RANBP3L	ENSG00000164188	393.529	0.971333	0.45332	0.0321366	0.531755
SLFNL1	ENSG00000171790	743.136	-0.634767	0.296238	0.0321324	0.531755
SLC1A7	ENSG00000162383	292.152	0.763223	0.356344	0.0322084	0.531787
STEAP3	ENSG00000115107	399.452	0.653971	0.305325	0.0322024	0.531787
FOXRED2	ENSG00000100350	206.746	0.972859	0.454679	0.0323821	0.532112
HLA-DMB	ENSG00000242574	304.065	0.948451	0.443325	0.0324028	0.532112
ZNF746	ENSG00000181220	537.367	0.497072	0.232222	0.0323145	0.532112
NPHP1	ENSG00000144061	286.277	-0.735579	0.343709	0.0323448	0.532112
ARHGEF11	ENSG00000132694	2044.13	-0.329734	0.15434	0.0326455	0.534943
AFAP1L1	ENSG00000157510	393.756	-0.841089	0.393831	0.0327072	0.535378
HEBP1	ENSG00000013583	480.85	0.625103	0.293085	0.0329377	0.538024
C1orf226	ENSG00000239887	230.252	-0.966946	0.453365	0.0329395	0.538024
SMIM14	ENSG00000163683	1590.82	0.645316	0.302754	0.0330493	0.538891
POLDIP3	ENSG00000100227	1237.43	0.452946	0.21252	0.0330634	0.538891
CMKLR1	ENSG00000174600	1565.9	0.752786	0.353593	0.0332575	0.540629
MFAP4	ENSG00000166482	6746.94	0.660284	0.310172	0.0332736	0.540629
SCAND1	ENSG00000171222	405.953	-0.792531	0.372302	0.0332766	0.540629
APOL6	ENSG00000221963	930.032	0.738084	0.34741	0.0336256	0.544556
TAPBP	ENSG00000231925	1547.73	0.564254	0.265575	0.0336161	0.544556
CCZ1	ENSG00000122674	344.86	-0.935916	0.440464	0.0335996	0.544556
MGAT4C	ENSG00000182050	280.348	0.917765	0.43217	0.033702	0.544635
NME7	ENSG00000143156	312.607	-0.582747	0.274366	0.0336723	0.544635
FLOT1	ENSG00000137312	1509.06	0.591837	0.278872	0.0338166	0.545907
CXCL14	ENSG00000145824	862.282	0.871972	0.411685	0.0341702	0.548087
FAM117B	ENSG00000138439	336.04	0.862184	0.406976	0.0341317	0.548087
SLC39A8	ENSG00000138821	199.196	0.754705	0.356237	0.0341286	0.548087
STRADA	ENSG00000266173	966.927	-0.475923	0.224474	0.0339918	0.548087
ZNF557	ENSG00000130544	450.296	-0.532284	0.251125	0.0340401	0.548087
FHOD3	ENSG00000134775	2161.71	-0.567121	0.267929	0.0342868	0.548841
HLA-DRB1	ENSG00000196126	1074.74	0.968725	0.457828	0.0343523	0.548903
C4B	ENSG00000224389	326.21	0.844776	0.399423	0.0344306	0.548903
ATP2B1	ENSG00000070961	1199.23	0.443452	0.209718	0.0344709	0.548903
SUCLG1	ENSG00000163541	604.609	-0.522424	0.247	0.0344234	0.548903
NBPF15	ENSG00000266338	1258.62	-0.545361	0.257869	0.0344404	0.548903
PCDHGC4	ENSG00000242419	1369.83	0.565149	0.267363	0.0345332	0.549193
RPAP2	ENSG00000122484	951.869	-0.38241	0.181085	0.0347056	0.549193
NOCT	ENSG00000151014	316.968	-0.806557	0.381883	0.0346817	0.549193
TAFA2	ENSG00000198673	175.107	-0.921125	0.436086	0.0346645	0.549193
PTK6	ENSG00000101213	129.003	-0.967269	0.457865	0.0346381	0.549193
TOB1	ENSG00000141232	1142.49	0.564863	0.267578	0.0347703	0.549644
PCDHGA2	ENSG00000081853	1524.16	0.521759	0.247365	0.034922	0.549759
RBL2	ENSG00000103479	3205.18	0.318726	0.151097	0.0349088	0.549759
COG7	ENSG00000168434	857.87	-0.613863	0.29092	0.0348517	0.549759
DOCK3	ENSG00000088538	545.827	-0.932933	0.442181	0.0348716	0.549759
CD163	ENSG00000177575	2797.43	0.943332	0.447943	0.0352114	0.552601
EFCAB6	ENSG00000186976	146.216	-0.964535	0.457999	0.0352065	0.552601
SLC41A2	ENSG00000136052	1280.78	0.631824	0.300348	0.0354098	0.555142
CYTIP	ENSG00000115165	184.774	0.963074	0.458	0.0354848	0.555746
MIR3606	ENSG00000284180	2569.17	0.712799	0.339095	0.0355479	0.556162
CCN5	ENSG00000064205	3966.04	0.66138	0.314783	0.0356354	0.556958
SCYL3	ENSG00000000457	569.548	-0.579509	0.27602	0.035771	0.557933
DNAH5	ENSG00000039139	110.881	-0.936484	0.446015	0.0357579	0.557933
TXNIP	ENSG00000265972	10264.7	0.742661	0.354124	0.0359776	0.560008
FXYD1	ENSG00000266964	717.532	0.506416	0.241461	0.0359667	0.560008
ALX3	ENSG00000156150	167.402	-0.856671	0.408737	0.0360912	0.561201
ADAMTS15	ENSG00000166106	1402.84	0.845571	0.404094	0.0363929	0.561305
S100A11	ENSG00000163191	287.198	0.695113	0.33174	0.0361392	0.561305
LMO3	ENSG00000048540	661.16	0.614064	0.293418	0.0363671	0.561305
CTSB	ENSG00000164733	6188.49	0.5435	0.259581	0.0362812	0.561305
TCF4	ENSG00000196628	4302.57	0.351234	0.167699	0.0362217	0.561305
FEZ2	ENSG00000171055	1217.16	-0.60565	0.289266	0.0362825	0.561305
HMCN2	ENSG00000148357	10347.2	-0.924532	0.441819	0.0363884	0.561305
NTAN1	ENSG00000157045	360.681	0.642873	0.307565	0.0365995	0.563922
ZC3HAV1	ENSG00000105939	1579.54	0.544736	0.261035	0.0369036	0.566833
LGMN	ENSG00000100600	1239.54	0.473939	0.227151	0.0369374	0.566833
TMEM18	ENSG00000151353	371.093	-0.543591	0.260469	0.0368907	0.566833
ST7-OT4	ENSG00000214188	315.087	-0.694028	0.33253	0.0368781	0.566833
SFMBT2	ENSG00000198879	479.483	0.860015	0.41244	0.0370522	0.567451
OS9	ENSG00000135506	3258.44	0.402624	0.193053	0.0370183	0.567451
IMPA2	ENSG00000141401	229.315	-0.889742	0.426915	0.0371493	0.568366
JDP2	ENSG00000140044	682.704	0.60765	0.291846	0.0373342	0.569662
PPP1R9B	ENSG00000108819	1258.56	0.548267	0.263304	0.0373189	0.569662
SPDYE3	ENSG00000214300	189.497	-0.704291	0.338283	0.0373463	0.569662
NDUFB6	ENSG00000165264	156.686	0.718748	0.345505	0.0374998	0.56972
CD93	ENSG00000125810	4456.24	0.604096	0.290292	0.0374344	0.56972
MERTK	ENSG00000153208	1636.53	-0.440503	0.211649	0.0374076	0.56972
FBXO31	ENSG00000103264	1643.04	-0.545437	0.262172	0.0374835	0.56972
WNT9A	ENSG00000143816	135.415	0.943053	0.453477	0.0375617	0.569877
ZEB1	ENSG00000148516	4287.01	0.540301	0.259841	0.037585	0.569877
L3MBTL1	ENSG00000185513	915.597	-0.562164	0.270477	0.0376711	0.570614
MYLIP	ENSG00000007944	2265.72	-0.688556	0.331424	0.0377489	0.571224
HMCES	ENSG00000183624	401.262	0.620425	0.298886	0.0379131	0.571436
STK38	ENSG00000112079	913.556	0.512254	0.246733	0.0378801	0.571436
C5orf66	ENSG00000224186	1004.26	-0.473555	0.228089	0.0378765	0.571436
GMFG	ENSG00000130755	116.084	0.949283	0.45799	0.0381986	0.572013
ARAP1	ENSG00000186635	2427.94	0.606356	0.292565	0.0382137	0.572013
NFIX	ENSG00000008441	4482.59	0.57232	0.276055	0.0381528	0.572013
MAPK3	ENSG00000102882	789.731	0.555031	0.267555	0.038037	0.572013
XRCC3	ENSG00000126215	1752.95	-0.468474	0.225955	0.0381434	0.572013
PRAG1	ENSG00000275342	158.715	-0.868962	0.419272	0.0382144	0.572013
UNC13A	ENSG00000130477	167.231	-0.927169	0.447237	0.0381627	0.572013
PYGL	ENSG00000100504	666.891	0.627507	0.302941	0.0383232	0.572345
TF	ENSG00000091513	129.817	-0.946947	0.457175	0.0383308	0.572345
TLR2	ENSG00000137462	654.482	0.758643	0.366653	0.0385366	0.574576
LINC00662	ENSG00000261824	786.81	-0.532076	0.257233	0.0385969	0.574912
BBS5	ENSG00000163093	278.201	0.690492	0.333994	0.0386985	0.5753
PNKD	ENSG00000127838	248.224	0.748814	0.362411	0.0388095	0.576387
CTPS1	ENSG00000171793	1813.03	-0.475548	0.230294	0.0389271	0.577571
HOXC10	ENSG00000180818	437.877	-0.696423	0.337516	0.0390769	0.579228
MED22	ENSG00000148297	824.731	0.567394	0.275127	0.0391792	0.579616
PHLDB1	ENSG00000019144	4703.2	0.405663	0.19687	0.0393447	0.57981
XYLT2	ENSG00000015532	637.819	-0.436212	0.211661	0.0393128	0.57981
XRRA1	ENSG00000166435	1391.74	-0.457689	0.222049	0.0392833	0.57981
CD24	ENSG00000272398	234.114	-0.794212	0.385374	0.0393142	0.57981
LYPLA2	ENSG00000011009	358.448	-0.703429	0.341761	0.0395661	0.581946
PRKCSH	ENSG00000130175	1377.41	0.526909	0.25606	0.0396136	0.582083
ERCC5	ENSG00000134899	1290.25	0.425464	0.206937	0.0397821	0.583088
SINHCAF	ENSG00000139146	374.923	-0.808803	0.393415	0.0397969	0.583088
DPYD	ENSG00000188641	1605.87	0.488425	0.238014	0.0401613	0.586733
SLC51B	ENSG00000186198	460.527	-0.734971	0.358043	0.0400974	0.586733
SCG2	ENSG00000171951	167.683	-0.938132	0.457126	0.0401464	0.586733
CX3CR1	ENSG00000168329	142.888	0.93859	0.457486	0.0402061	0.586773
ITFG2	ENSG00000111203	617.114	0.59818	0.291657	0.0402702	0.586773
CD59	ENSG00000085063	8642.98	0.438537	0.213883	0.0403294	0.586773
TTLL4	ENSG00000135912	439.911	-0.627667	0.306224	0.0403941	0.586773
ZNF625	ENSG00000257591	190.422	-0.753409	0.36748	0.0403444	0.586773
WDR41	ENSG00000164253	1257.15	-0.57537	0.280946	0.0405626	0.586822
MED27	ENSG00000160563	376.624	-0.589906	0.288097	0.0405996	0.586822
MAMDC4	ENSG00000177943	825.124	-0.609183	0.297557	0.04063	0.586822
ABCC11	ENSG00000121270	249.919	-0.778928	0.380214	0.0404954	0.586822
SEMA4A	ENSG00000196189	376.431	-0.861391	0.420453	0.0404895	0.586822
PROM1	ENSG00000007062	306.754	-0.920549	0.449577	0.0406004	0.586822
PGP	ENSG00000184207	240.129	-0.653151	0.319134	0.0406936	0.587184
HRH2	ENSG00000113749	220.793	0.911265	0.445407	0.0407646	0.587281
RCSD1	ENSG00000198771	374.039	0.803747	0.392964	0.040821	0.587351
WDR74	ENSG00000133316	673.344	-0.627128	0.306765	0.0409215	0.587687
CA9	ENSG00000107159	129.772	-0.922867	0.451405	0.0409108	0.587687
GNB2	ENSG00000172354	2139.03	0.599034	0.293695	0.041386	0.590639
CLEC16A	ENSG00000038532	1347.59	-0.425101	0.208273	0.0412439	0.590639
SLFNL1-AS1	ENSG00000281207	802.722	-0.546026	0.267438	0.0411817	0.590639
PDZD4	ENSG00000067840	740.284	-0.6312	0.309379	0.0413289	0.590639
TRAPPC1	ENSG00000170043	236.311	0.802414	0.393713	0.041543	0.592143
FECH	ENSG00000066926	651.721	0.772089	0.379	0.0416328	0.592868
IFITM3	ENSG00000142089	1369.73	0.640178	0.314352	0.0417001	0.593271
CACHD1	ENSG00000158966	810.622	0.69923	0.343425	0.0417456	0.593364
LYN	ENSG00000254087	274.938	0.789445	0.388045	0.04191	0.595145
BMPR1B	ENSG00000138696	627.109	0.75733	0.372352	0.0419606	0.595308
ADH1A	ENSG00000187758	191.546	0.819367	0.40347	0.0422752	0.597264
CYP17A1-AS1	ENSG00000166272	2231.7	0.546646	0.269138	0.0422448	0.597264
PCDHGC5	ENSG00000240764	1395.55	0.510291	0.251176	0.0421933	0.597264
RAB40C	ENSG00000197562	620.055	-0.601778	0.296353	0.0422946	0.597264
SLC35B2	ENSG00000157593	387.307	0.617937	0.304373	0.0423362	0.597298
WASHC3	ENSG00000120860	316.838	0.649528	0.32035	0.0426053	0.599982
GATB	ENSG00000059691	243.358	-0.780197	0.384898	0.0426599	0.600196
TMEM131	ENSG00000075568	2227.98	-0.312564	0.154267	0.0427519	0.60038
ZNF343	ENSG00000088876	518.652	-0.518538	0.255913	0.0427416	0.60038
LINC02449	ENSG00000215241	114.434	0.88891	0.438993	0.0428792	0.600797
PLAGL2	ENSG00000126003	287.932	-0.614111	0.303312	0.0429	0.600797
MTIF2	ENSG00000085760	272.182	-0.60724	0.300112	0.0430338	0.601564
TAC4	ENSG00000176358	132.369	-0.926835	0.458003	0.0430065	0.601564
LOC101927751	ENSG00000259583	222.712	0.88857	0.439529	0.0432136	0.60297
CPNE4	ENSG00000196353	118.222	0.916407	0.453678	0.0433883	0.604704
CDH6	ENSG00000113361	650.92	-0.658685	0.326135	0.0434173	0.604704
OSBPL11	ENSG00000144909	574.762	-0.602081	0.298208	0.0434877	0.605131
ZNF778	ENSG00000170100	550.98	-0.49352	0.244531	0.0435673	0.605132
PPFIBP2	ENSG00000166387	1009.67	0.60796	0.30152	0.0437671	0.605147
KAT2B	ENSG00000114166	1591.01	0.531096	0.263323	0.043706	0.605147
JADE3	ENSG00000102221	225.465	-0.640456	0.317586	0.0437332	0.605147
ZNF879	ENSG00000234284	173.583	-0.746917	0.370393	0.0437422	0.605147
MRPS21	ENSG00000266472	274.023	0.609199	0.30237	0.0439309	0.606668
LIPE	ENSG00000079435	450.658	-0.9048	0.449228	0.0439967	0.606668
DENND3	ENSG00000105339	2784.38	-0.605709	0.300876	0.044099	0.607529
AGT	ENSG00000135744	563.378	0.710546	0.353078	0.0441743	0.608015
TMEM38B	ENSG00000095209	237.718	-0.748746	0.37222	0.0442652	0.608716
PCDHGA3	ENSG00000254245	1369.27	0.541286	0.269185	0.0443429	0.609235
LINC01619	ENSG00000257242	225.923	-0.7956	0.395924	0.0444867	0.610659
FAM102B	ENSG00000162636	738.07	0.584435	0.291404	0.0449003	0.61302
UGDH	ENSG00000109814	1121.79	0.532628	0.265488	0.0448326	0.61302
LRRK2	ENSG00000188906	2663.24	0.302033	0.150454	0.0446991	0.61302
STK17A	ENSG00000164543	880.829	-0.552351	0.275349	0.0448558	0.61302
IGFBP3	ENSG00000146674	2233.75	-0.744495	0.371149	0.0448647	0.61302
INCENP	ENSG00000149503	250.076	-0.761487	0.379596	0.0448512	0.61302
STRBP	ENSG00000165209	410.789	-0.587926	0.293236	0.0449672	0.613383
CCDC8	ENSG00000169515	517.871	0.703065	0.350793	0.0450471	0.613923
BDKRB2	ENSG00000168398	183.419	0.906745	0.453162	0.0454	0.614225
SCN1B	ENSG00000105711	195.551	0.756283	0.377921	0.0453746	0.614225
NEGR1	ENSG00000172260	1055.89	0.617372	0.308437	0.0453262	0.614225
OXA1L	ENSG00000155463	913.937	0.599787	0.299608	0.045295	0.614225
ST3GAL1	ENSG00000008513	1959.3	0.462632	0.231123	0.0453206	0.614225
NFIB	ENSG00000147862	8462.4	0.30908	0.154333	0.0452111	0.614225
NDST2	ENSG00000166507	837.723	-0.436136	0.217735	0.0451709	0.614225
RABEPK	ENSG00000136933	327.439	-0.702123	0.350951	0.0454324	0.614225
EIF4B	ENSG00000063046	9952.05	0.400471	0.200225	0.0454895	0.614452
PSME2	ENSG00000100911	419.251	0.554572	0.277354	0.0455535	0.61477
CD81-AS1	ENSG00000238184	812.197	0.635698	0.317989	0.0455954	0.61479
FGD3	ENSG00000127084	239.307	0.913597	0.457553	0.0458577	0.615059
MEGF6	ENSG00000162591	9344.79	0.616719	0.30885	0.0458446	0.615059
MXRA8	ENSG00000162576	1962.68	0.450498	0.225615	0.045852	0.615059
ARF3	ENSG00000134287	2348.06	0.398409	0.199525	0.0458483	0.615059
PDHA1	ENSG00000131828	774.038	-0.494701	0.247618	0.045734	0.615059
NPL	ENSG00000135838	213.383	0.898376	0.45003	0.0459057	0.61516
PLPPR2	ENSG00000105520	473.719	0.620904	0.311499	0.0462312	0.617801
GBA	ENSG00000177628	314.857	0.528094	0.264906	0.0462054	0.617801
BDH2	ENSG00000164039	733.448	0.52097	0.261349	0.046219	0.617801
PTPRA	ENSG00000132670	1291.81	0.389777	0.195576	0.046265	0.617801
PCDHGA9	ENSG00000261934	1485.15	0.500303	0.251314	0.0465083	0.619015
TMEM248	ENSG00000106609	2330.12	0.460736	0.231449	0.0465186	0.619015
COL4A2-AS1	ENSG00000232814	2054.56	-0.457484	0.229695	0.046404	0.619015
NOL9	ENSG00000162408	896.281	-0.406252	0.204143	0.046587	0.619383
WDR5B	ENSG00000196981	203.668	0.727832	0.366101	0.0468045	0.620649
ATAD2	ENSG00000156802	610.588	-0.537798	0.270498	0.0467922	0.620649
MCUB	ENSG00000005059	163.964	0.794679	0.400376	0.0471633	0.621106
UBXN11	ENSG00000158062	537.161	0.748798	0.377167	0.0471088	0.621106
FTL	ENSG00000087086	12127.3	0.582421	0.29323	0.0470081	0.621106
SLC16A2	ENSG00000147100	516.418	0.517584	0.26082	0.0472062	0.621106
NR3C1	ENSG00000113580	3361.81	0.386144	0.194375	0.0469677	0.621106
POGZ	ENSG00000143442	3769.81	-0.270612	0.136307	0.0471105	0.621106
TRIO	ENSG00000038382	9695.39	-0.394506	0.198783	0.0471883	0.621106
THOC3	ENSG00000051596	127.329	-0.824834	0.415059	0.0468924	0.621106
TMED1	ENSG00000099203	181.808	-0.602836	0.303862	0.0472653	0.621347
ENO1	ENSG00000074800	4828.12	-0.304201	0.153412	0.0473773	0.622282
BAIAP2L1	ENSG00000006453	363.457	-0.591085	0.298417	0.0476206	0.6244
STX1A	ENSG00000106089	161.26	-0.817483	0.412659	0.04759	0.6244
TSPAN8	ENSG00000127324	97.5675	0.904742	0.457431	0.0479428	0.624813
LTBP2	ENSG00000119681	32243.2	0.814615	0.41182	0.0479194	0.624813
KAT8	ENSG00000103510	718.279	0.659367	0.333239	0.0478538	0.624813
LMNA	ENSG00000160789	15121.7	0.603452	0.305026	0.0478882	0.624813
KCTD1	ENSG00000134504	385.711	0.506188	0.255775	0.0478118	0.624813
AXL	ENSG00000167601	3360.21	0.409941	0.207061	0.0477248	0.624813
TOP2A	ENSG00000131747	167.687	-0.892063	0.450829	0.0478478	0.624813
NOTCH2NLB	ENSG00000286019	162.414	-0.812823	0.41138	0.0481723	0.626776
TMEM104	ENSG00000109066	265.6	0.594935	0.301305	0.0483216	0.627645
LIFR	ENSG00000113594	4734.9	0.51265	0.259618	0.0483101	0.627645
RAP2B	ENSG00000181467	686.726	0.514049	0.260538	0.0484928	0.629331
GABRR2	ENSG00000111886	128.579	-0.889426	0.450914	0.0485528	0.629574
CRACR2A	ENSG00000130038	108.131	0.881844	0.447542	0.0487905	0.630286
RALB	ENSG00000144118	495.731	0.753432	0.382413	0.0488148	0.630286
ARL6IP5	ENSG00000144746	2130.77	0.538343	0.27311	0.0487061	0.630286
NBPF20	ENSG00000162825	234.359	-0.608066	0.308624	0.0488097	0.630286
MON1A	ENSG00000164077	210.826	-0.723058	0.366909	0.0487613	0.630286
STAB2	ENSG00000136011	460.51	-0.85529	0.43421	0.0488657	0.630409
CORO1A	ENSG00000102879	587.595	0.869137	0.441482	0.0489897	0.630939
MED28	ENSG00000118579	2124.71	0.413913	0.210222	0.0489603	0.630939
TPM2	ENSG00000198467	10926.5	-0.5296	0.26909	0.0490547	0.631243
SEMA5A	ENSG00000112902	1148.32	-0.577562	0.29355	0.0491245	0.631607
PDGFB	ENSG00000100311	358.599	0.78362	0.398576	0.0492932	0.632524
GTF2A2	ENSG00000140307	274.532	0.712537	0.362465	0.0493205	0.632524
NOVA1	ENSG00000139910	266.785	0.870128	0.4431	0.0495617	0.6349
TRHDE	ENSG00000072657	200.145	-0.807689	0.411456	0.0496459	0.635092
PKP4	ENSG00000144283	1375.26	0.366051	0.186601	0.0497999	0.636528
LAT2	ENSG00000086730	171.308	0.850706	0.434474	0.0502285	0.640705
DTX3L	ENSG00000163840	908.51	0.539189	0.275455	0.0502951	0.640705
KRT7	ENSG00000135480	368.457	-0.829963	0.423933	0.0502572	0.640705
TIAM1	ENSG00000156299	379.673	0.84359	0.431056	0.0503441	0.640792
UIMC1	ENSG00000087206	796.998	-0.490579	0.250839	0.0504942	0.641968
MTCL1	ENSG00000168502	320.666	-0.709531	0.362833	0.0505208	0.641968
FAP	ENSG00000078098	731.185	0.797491	0.40866	0.0509999	0.644365
PCK2	ENSG00000100889	342.118	0.768646	0.393472	0.0507608	0.644365
EBF3	ENSG00000108001	376.843	0.567521	0.290602	0.0508294	0.644365
PABPC1	ENSG00000070756	6783.91	0.379211	0.19436	0.051048	0.644365
GPALPP1	ENSG00000133114	626.735	-0.481928	0.246985	0.0510275	0.644365
TXNL4B	ENSG00000140830	232.044	-0.576413	0.295326	0.0509641	0.644365
MACROD2-AS1	ENSG00000235914	116.729	-0.890652	0.456252	0.0509258	0.644365
ZNF500	ENSG00000103199	523.172	-0.523239	0.268284	0.0511383	0.644969
CYSLTR1	ENSG00000173198	172.045	0.864793	0.44351	0.0511901	0.645089
PCDHGA5	ENSG00000253485	1490.35	0.523303	0.268434	0.0512399	0.645181
EMP3	ENSG00000142227	289.333	0.833871	0.427836	0.0512901	0.645281
DMD	ENSG00000198947	23790.2	-0.402805	0.206747	0.051379	0.645865
FAT3	ENSG00000165323	5424.44	-0.545948	0.280404	0.0515343	0.647159
COL13A1	ENSG00000197467	766.634	-0.559388	0.287347	0.051567	0.647159
NDUFS5	ENSG00000168653	291.609	-0.612063	0.314668	0.0517622	0.649074
FICD	ENSG00000198855	300.137	-0.686922	0.353296	0.0518564	0.64972
WDR45	ENSG00000196998	778.732	0.445305	0.229081	0.0519107	0.649865
TFDP1	ENSG00000198176	534.737	0.674637	0.347195	0.052003	0.650487
KRBA2	ENSG00000184619	471.62	-0.622101	0.320586	0.0523176	0.653884
SORD	ENSG00000140263	314.906	-0.818106	0.421725	0.0523913	0.654269
ZNF844	ENSG00000223547	840.156	-0.503597	0.259718	0.0524992	0.654542
NBEA	ENSG00000172915	1914.81	-0.575247	0.296619	0.0524591	0.654542
CCDC43	ENSG00000180329	217.187	0.613338	0.316675	0.0527689	0.657365
IRAK2	ENSG00000134070	199.641	-0.763697	0.394465	0.0528636	0.658007
SMOC1	ENSG00000198732	1071.46	-0.697259	0.360227	0.0529156	0.658117
PRPS2	ENSG00000101911	303.433	0.826102	0.426916	0.0529845	0.658118
VPS13D	ENSG00000048707	9661.4	0.316933	0.163798	0.0530022	0.658118
ACKR2	ENSG00000144648	117.926	0.878999	0.454857	0.053301	0.658614
C9orf78	ENSG00000136819	429.232	0.639024	0.330798	0.0533886	0.658614
CHMP5	ENSG00000086065	599.459	0.580873	0.300636	0.0533414	0.658614
LMAN2	ENSG00000169223	634.122	0.524665	0.271532	0.0533294	0.658614
PCDHGA8	ENSG00000253767	1565.47	0.468972	0.242618	0.0532405	0.658614
ZFP41	ENSG00000181638	757.377	-0.542459	0.280851	0.0534234	0.658614
C8orf88	ENSG00000253250	447.176	-0.57284	0.296591	0.0534315	0.658614
KLB	ENSG00000134962	129.19	-0.840915	0.435143	0.0532979	0.658614
MSR1	ENSG00000038945	644.861	0.883897	0.457969	0.0536023	0.659404
BAG6	ENSG00000204463	2280.04	0.354979	0.184008	0.0537122	0.659404
WDSUB1	ENSG00000196151	298.343	-0.631518	0.327317	0.0536837	0.659404
RIPOR3	ENSG00000042062	302.478	-0.848904	0.440037	0.0537101	0.659404
LOC102546294	ENSG00000247199	190.082	-0.867513	0.449623	0.0536783	0.659404
MARCHF2	ENSG00000099785	665.377	0.597795	0.310017	0.0538221	0.659525
PCDHGB2	ENSG00000253910	1460.67	0.497296	0.257861	0.0537872	0.659525
C12orf45	ENSG00000151131	731.012	-0.413177	0.214339	0.0538953	0.659525
NBPF26	ENSG00000273136	1689.5	-0.657729	0.341319	0.053977	0.659994
DTD1	ENSG00000125821	258.802	0.678491	0.352508	0.0542603	0.660275
PCDHGA1	ENSG00000204956	1299.62	0.51379	0.266739	0.0540811	0.660275
UFD1	ENSG00000070010	635.979	-0.382374	0.19852	0.0540891	0.660275
SFI1	ENSG00000198089	1152.14	-0.538944	0.27994	0.0542029	0.660275
ZNF35	ENSG00000169981	245.495	-0.605675	0.314529	0.0541476	0.660275
ADHFE1	ENSG00000147576	585.111	-0.542956	0.282181	0.0543368	0.660621
PFKP	ENSG00000067057	2742.72	-0.439847	0.228985	0.0547502	0.664114
HMGCR	ENSG00000113161	652.158	-0.66044	0.343819	0.0547455	0.664114
LOC105369685	ENSG00000287075	117.177	-0.879517	0.457969	0.0547982	0.664167
SFRP1	ENSG00000104332	647.864	0.709791	0.370847	0.0556238	0.664306
RARRES2	ENSG00000106538	975.368	0.681374	0.355207	0.0550803	0.664306
PIK3CD	ENSG00000171608	661.186	0.654935	0.341668	0.055254	0.664306
TBC1D9	ENSG00000109436	741.255	0.644257	0.335597	0.0548915	0.664306
LINC00654	ENSG00000205181	235.465	0.589364	0.307374	0.0551852	0.664306
QSOX1	ENSG00000116260	2339.72	0.514801	0.269022	0.0556709	0.664306
KIFBP	ENSG00000198954	622.772	0.495483	0.259031	0.0557698	0.664306
SUMF2	ENSG00000129103	1569.28	0.467388	0.243592	0.0550185	0.664306
EIF5A	ENSG00000132507	1285.91	0.426621	0.222777	0.0554912	0.664306
GBA2	ENSG00000070610	1696.16	-0.336569	0.175909	0.0557087	0.664306
COL4A5	ENSG00000188153	3718.95	-0.399293	0.208181	0.0551094	0.664306
NBPF10	ENSG00000271425	985.666	-0.420109	0.219593	0.0557322	0.664306
ITGA7	ENSG00000135424	12104.8	-0.434673	0.226911	0.0554146	0.664306
TCEAL3	ENSG00000196507	313.862	-0.485297	0.253294	0.0553719	0.664306
SLC25A29	ENSG00000197119	1027.28	-0.49939	0.260424	0.0551613	0.664306
PMFBP1	ENSG00000118557	204.357	-0.657524	0.343661	0.0557108	0.664306
HIF3A	ENSG00000124440	1218.64	-0.689765	0.359574	0.0550751	0.664306
WASH7P	ENSG00000227232	206.331	-0.741822	0.387042	0.0552835	0.664306
TAF1A	ENSG00000143498	166.85	-0.747726	0.389506	0.0548989	0.664306
TAS1R3	ENSG00000169962	108.467	-0.860944	0.449655	0.055534	0.664306
SLC14A1	ENSG00000141469	1144.08	-0.871658	0.454979	0.0553883	0.664306
HPS3	ENSG00000163755	673.313	-0.506865	0.265059	0.0558412	0.664634
FRY	ENSG00000073910	8234.14	-0.518078	0.270971	0.0558846	0.664634
GM2A	ENSG00000196743	814.11	0.590512	0.308963	0.0559695	0.664648
SULF2	ENSG00000196562	1563.43	0.445603	0.233148	0.0559731	0.664648
SRL	ENSG00000185739	275.72	0.820093	0.429454	0.0561825	0.666614
MSRB1	ENSG00000198736	496.617	0.617204	0.323409	0.0563354	0.667106
FSCN1	ENSG00000075618	623.24	0.531747	0.278565	0.0562773	0.667106
LOC102724159	ENSG00000275464	159.258	-0.83866	0.439486	0.0563554	0.667106
MINDY4	ENSG00000106125	1510.77	-0.427557	0.224138	0.0564473	0.667675
VSIG4	ENSG00000155659	750.659	0.779993	0.409208	0.0566366	0.669393
WDR46	ENSG00000227057	619.143	0.697908	0.366254	0.0567113	0.669756
RXYLT1	ENSG00000118600	251.853	-0.656328	0.344561	0.0568029	0.670319
C13orf46	ENSG00000283199	94.3359	-0.871981	0.457915	0.0568787	0.670693
HIC1	ENSG00000177374	1135.25	0.59904	0.31484	0.0570817	0.670787
GLUD1	ENSG00000148672	3139.1	0.342027	0.17971	0.0570123	0.670787
SLC45A4	ENSG00000022567	1156.71	-0.540437	0.283982	0.057032	0.670787
DPH6	ENSG00000134146	431.003	-0.577376	0.303484	0.057107	0.670787
GPR21	ENSG00000188394	250.744	-0.669219	0.351683	0.0570532	0.670787
STIM2	ENSG00000109689	497.428	0.51151	0.269114	0.0573384	0.672683
CRYAB	ENSG00000109846	3176.36	-0.594378	0.312735	0.0573568	0.672683
RBBP5	ENSG00000117222	584.234	-0.519245	0.273291	0.0574366	0.672885
TLCD3A	ENSG00000167695	166.309	-0.831685	0.43778	0.0574624	0.672885
ZNF502	ENSG00000196653	251.76	-0.75058	0.395437	0.0576823	0.674941
CYP7B1	ENSG00000172817	416.898	0.571054	0.300985	0.0577908	0.675691
SYNE3	ENSG00000176438	3261.28	0.592169	0.312173	0.0578376	0.675719
P2RY2	ENSG00000175591	179.058	0.758989	0.400268	0.0579332	0.675798
ATP9B	ENSG00000166377	1682.92	-0.453824	0.239291	0.057889	0.675798
TNFRSF12A	ENSG00000006327	657.175	-0.799154	0.421642	0.0580476	0.676523
PPT2	ENSG00000221988	637.451	0.528827	0.279115	0.0581381	0.676633
DBP	ENSG00000105516	326.15	0.84755	0.447551	0.0582584	0.677515
CDKN1C	ENSG00000129757	315.848	0.604366	0.31932	0.0584023	0.677646
TGFBR1	ENSG00000106799	4312.38	-0.64657	0.341555	0.0583552	0.677646
MYH7B	ENSG00000078814	599.875	-0.832677	0.439951	0.0584031	0.677646
SMPD1	ENSG00000166311	575.38	0.632639	0.334498	0.0585832	0.67823
CXCL12	ENSG00000107562	2398.66	0.587351	0.310755	0.0587475	0.67823
CBFB	ENSG00000067955	552.327	0.528621	0.279577	0.0586523	0.67823
CD81	ENSG00000110651	7327.87	0.450902	0.238691	0.0588838	0.67823
SNX14	ENSG00000135317	2202.92	-0.357714	0.189288	0.0587867	0.67823
ATG14	ENSG00000126775	897.929	-0.370319	0.195959	0.0587876	0.67823
LAMA4	ENSG00000112769	6287.99	-0.586987	0.310653	0.0588213	0.67823
WIPF3	ENSG00000122574	495.835	-0.82536	0.437019	0.0589436	0.67823
SCN5A	ENSG00000183873	111.647	-0.862405	0.45593	0.0585535	0.67823
TACSTD2	ENSG00000184292	136.9	-0.864834	0.457902	0.0589334	0.67823
FAM210B	ENSG00000124098	1173.65	0.600441	0.318053	0.0590441	0.678873
DGKG	ENSG00000058866	1265.45	-0.497746	0.263794	0.0591773	0.679891
F10	ENSG00000126218	272.53	0.847588	0.449504	0.0593481	0.680313
UBE2D2	ENSG00000131508	812.051	-0.471225	0.2499	0.0593414	0.680313
HAPLN2	ENSG00000132702	93.3265	-0.862578	0.457357	0.0592942	0.680313
STARD8	ENSG00000130052	481.26	0.671026	0.356065	0.0594893	0.680394
HDGF	ENSG00000143321	1285.82	0.492896	0.261772	0.0597108	0.680394
NRP1	ENSG00000099250	3509.82	0.450947	0.239416	0.059629	0.680394
PDXDC1	ENSG00000179889	3085.26	-0.371348	0.197255	0.059757	0.680394
AFAP1	ENSG00000196526	2191.16	-0.405601	0.215365	0.0596574	0.680394
POLE	ENSG00000177084	1554.76	-0.406392	0.215735	0.0595978	0.680394
ADA2	ENSG00000093072	268.379	0.825782	0.439365	0.0601774	0.681764
ZNF490	ENSG00000188033	363.921	0.538882	0.286736	0.0601943	0.681764
MON1B	ENSG00000103111	867.531	0.495702	0.263883	0.0603133	0.681764
LAMP2	ENSG00000005893	1664.97	0.434378	0.231193	0.060264	0.681764
DST	ENSG00000151914	49338.9	-0.304103	0.161894	0.0603256	0.681764
FTSJ3	ENSG00000108592	907.194	-0.443408	0.235944	0.0602044	0.681764
SLX4	ENSG00000188827	425.411	-0.50845	0.270445	0.0601019	0.681764
ACSF2	ENSG00000167107	347.453	-0.627528	0.333611	0.0599698	0.681764
DPY19L2P2	ENSG00000170629	116.672	-0.822282	0.437287	0.0600513	0.681764
PKD1L1	ENSG00000158683	255.469	-0.830631	0.441845	0.0601195	0.681764
PGGHG	ENSG00000142102	1067.84	0.675534	0.359826	0.0604643	0.681825
MARCHF1	ENSG00000145416	449.48	0.537234	0.286161	0.0604654	0.681825
ARFGEF1	ENSG00000066777	2812.3	-0.335545	0.178715	0.0604441	0.681825
FBXO44	ENSG00000132879	275.023	0.729962	0.389121	0.0606656	0.682125
GRIN2C	ENSG00000161509	112.374	-0.857621	0.457183	0.0606712	0.682125
CHRM3	ENSG00000133019	115.168	-0.859273	0.457995	0.0606329	0.682125
ZNF235	ENSG00000159917	605.781	-0.483071	0.257621	0.0607757	0.682796
COTL1	ENSG00000103187	579.913	0.800009	0.427065	0.0610307	0.683248
IQGAP2	ENSG00000145703	389.449	0.791406	0.422671	0.0611523	0.683248
INPP5D	ENSG00000168918	721.306	0.696011	0.371688	0.0611277	0.683248
P3H4	ENSG00000141696	339.409	0.675678	0.360716	0.0610463	0.683248
ANKS1B	ENSG00000185046	1327.62	-0.483051	0.257766	0.0609317	0.683248
HMG20B	ENSG00000064961	810.303	-0.495893	0.264868	0.061175	0.683248
CCDC12	ENSG00000160799	417.64	-0.585534	0.31258	0.0610364	0.683248
TCFL5	ENSG00000101190	164.428	0.819625	0.438393	0.0615374	0.684417
FGD2	ENSG00000146192	434.928	0.804499	0.430837	0.0618605	0.684417
EFHD2	ENSG00000142634	446.77	0.659505	0.353121	0.0618112	0.684417
UBXN6	ENSG00000167671	1288.29	0.510839	0.273451	0.0617456	0.684417
PCDHGA6	ENSG00000253731	1607.52	0.447698	0.239656	0.06175	0.684417
SHC1	ENSG00000160691	2086.53	0.444795	0.237783	0.061401	0.684417
MAP4	ENSG00000047849	11611.6	0.383556	0.205091	0.06146	0.684417
CAMK2D	ENSG00000145349	2226.64	-0.352384	0.188717	0.0618642	0.684417
FGD1	ENSG00000102302	540.564	-0.458787	0.245626	0.0617865	0.684417
ITGA11	ENSG00000137809	6913.52	-0.617239	0.330283	0.0616482	0.684417
RCC1	ENSG00000180198	269.462	-0.773122	0.413613	0.0615963	0.684417
MT1E	ENSG00000169715	670.679	-0.776156	0.415441	0.0617247	0.684417
BCL2L1	ENSG00000171552	1294.82	0.730895	0.391544	0.0619434	0.684797
RAI2	ENSG00000131831	480.56	0.71193	0.381517	0.0620342	0.684899
NRK	ENSG00000123572	1020.39	0.409604	0.219548	0.0620877	0.684899
ITPR1	ENSG00000150995	12735.1	-0.370767	0.198702	0.0620498	0.684899
RARG	ENSG00000172819	938.764	0.429707	0.230641	0.0624488	0.687885
GNS	ENSG00000135677	3124	0.439749	0.236216	0.0626536	0.689642
MYC	ENSG00000136997	997.805	0.806111	0.433188	0.0627614	0.690109
MROH1	ENSG00000179832	1465.37	-0.41023	0.220471	0.0627866	0.690109
HDLBP	ENSG00000115677	10967.5	0.263474	0.141633	0.0628494	0.690265
ASNS	ENSG00000070669	449.21	-0.562528	0.302479	0.0629245	0.690265
SETD9	ENSG00000155542	93.8785	-0.838769	0.451039	0.0629368	0.690265
SPON2	ENSG00000159674	218.1	0.74705	0.401952	0.0630903	0.69145
SETD7	ENSG00000145391	4045.32	0.482741	0.259951	0.0633046	0.69175
NAA35	ENSG00000135040	900.261	-0.484088	0.26068	0.0633076	0.69175
LOC105369187	ENSG00000250748	233.128	-0.63694	0.343038	0.0633449	0.69175
PLD5	ENSG00000180287	588.517	-0.807317	0.435047	0.0634964	0.692908
ARHGAP25	ENSG00000163219	214.909	0.847816	0.45746	0.0638377	0.696133
NPLOC4	ENSG00000182446	2856.61	-0.354323	0.191289	0.0639842	0.697231
SMPD3	ENSG00000103056	128.914	-0.842124	0.454937	0.0641585	0.69863
TLR3	ENSG00000164342	168.798	0.827496	0.44726	0.0642925	0.698639
MRPL52	ENSG00000172590	120.227	0.823077	0.444879	0.064297	0.698639
GRK2	ENSG00000173020	1488.71	0.468756	0.253287	0.0642137	0.698639
PCDHGA12	ENSG00000253159	1556.88	0.464284	0.251256	0.0646243	0.700947
SYTL1	ENSG00000142765	201.208	-0.811197	0.439514	0.0649404	0.703621
SFPQ	ENSG00000116560	5744.68	-0.371073	0.201248	0.0652041	0.704473
HERC2P9	ENSG00000206149	1256.34	-0.579525	0.314202	0.0651193	0.704473
C2orf16	ENSG00000221843	175.676	-0.843607	0.457309	0.0650786	0.704473
CORO2B	ENSG00000103647	214.747	0.793918	0.430654	0.0652535	0.704507
EPN2-AS1	ENSG00000235397	112.596	-0.771305	0.418466	0.0653034	0.704546
NORAD	ENSG00000260032	8310.95	0.444897	0.241512	0.0654563	0.705559
DLGAP4	ENSG00000080845	2075.36	-0.455514	0.247349	0.0655364	0.705559
IFTAP	ENSG00000166352	291.055	-0.764083	0.414873	0.0655149	0.705559
ST3GAL6	ENSG00000064225	531.095	-0.509338	0.276627	0.0655857	0.70559
TLDC2	ENSG00000101342	619.968	0.724543	0.393757	0.0657569	0.706434
SPINT2	ENSG00000167642	679.44	-0.605797	0.329402	0.0659035	0.707011
DISC1	ENSG00000162946	447.897	0.72418	0.39388	0.0659767	0.707298
NUDT3	ENSG00000272325	4273.77	0.431913	0.235034	0.066112	0.707752
UBA1	ENSG00000130985	3719.72	0.313302	0.170473	0.0660871	0.707752
CYTH1	ENSG00000108669	1009.85	0.598545	0.325776	0.0661669	0.707825
CCDC77	ENSG00000120647	209.926	-0.618366	0.336823	0.0663757	0.709079
RAB6B	ENSG00000154917	340.191	0.547434	0.298409	0.0665784	0.710746
RIOK3	ENSG00000101782	1480.38	0.557283	0.303888	0.0666771	0.7113
HDHD2	ENSG00000167220	546	-0.494927	0.270159	0.0669545	0.71376
F2R	ENSG00000181104	1390.13	-0.829249	0.452988	0.0671573	0.715421
ABCA2	ENSG00000107331	1977.54	0.368468	0.201426	0.0673558	0.716532
SPTSSA	ENSG00000165389	193.591	0.830159	0.454122	0.0675416	0.718006
PTPRJ	ENSG00000149177	676.584	0.525578	0.287763	0.0677854	0.720096
LSMEM1	ENSG00000181016	146.885	-0.792904	0.43429	0.0678883	0.720686
TEX26-AS1	ENSG00000224743	379.924	0.79827	0.437618	0.0681332	0.720772
ARPC5	ENSG00000162704	1537.94	0.491457	0.269239	0.0679481	0.720772
KLC1	ENSG00000126214	5650.49	-0.332782	0.182348	0.0680039	0.720772
AVL9	ENSG00000105778	1445.2	-0.401985	0.220364	0.0681237	0.720772
SACS	ENSG00000151835	6524.59	-0.491736	0.269735	0.068298	0.721468
SNTB2	ENSG00000168807	2139.06	0.367851	0.201861	0.0684107	0.721702
SLC38A11	ENSG00000169507	111.036	-0.806668	0.443081	0.0686696	0.72343
AATK	ENSG00000181409	368.763	0.818543	0.450665	0.0693241	0.723438
SORCS2	ENSG00000184985	293.732	0.75349	0.414721	0.0692384	0.723438
C14orf132	ENSG00000227051	3880.3	0.514566	0.283086	0.0691091	0.723438
ZNF512	ENSG00000243943	1052.19	0.344347	0.189539	0.0692534	0.723438
UBE4B	ENSG00000130939	2275.77	-0.346686	0.190529	0.0688207	0.723438
EML4	ENSG00000143924	1412.61	-0.404513	0.22267	0.0692713	0.723438
IGF1R	ENSG00000140443	7651.86	-0.435759	0.239729	0.0691078	0.723438
PRUNE2	ENSG00000106772	28482.4	-0.465303	0.256192	0.0693356	0.723438
ATG4D	ENSG00000130734	266.17	-0.499303	0.274408	0.0688255	0.723438
EBF4	ENSG00000088881	372.597	-0.674142	0.37112	0.0692931	0.723438
LINC00670	ENSG00000179136	619.786	-0.794636	0.436788	0.0688701	0.723438
MEX3B	ENSG00000183496	119.477	-0.809445	0.445515	0.0692365	0.723438
DOCK8	ENSG00000107099	988.736	0.689067	0.379861	0.0696781	0.724118
LRTOMT	ENSG00000184154	271.364	0.588838	0.324617	0.0696862	0.724118
BCL2L2	ENSG00000129473	1652.66	0.433869	0.239033	0.0695077	0.724118
RNF115	ENSG00000265491	2448.02	-0.481712	0.265429	0.069548	0.724118
GALNT13	ENSG00000144278	396.756	-0.617484	0.340304	0.0695997	0.724118
ARHGAP22	ENSG00000128805	451.329	0.659436	0.363737	0.0698396	0.725218
HMOX1	ENSG00000100292	360.152	0.81684	0.451001	0.0701141	0.725604
LINC02381	ENSG00000250742	384.835	0.64395	0.355373	0.0699797	0.725604
CTDNEP1	ENSG00000175826	678.62	0.399544	0.220601	0.0701152	0.725604
REXO5	ENSG00000005189	158.67	-0.817076	0.450909	0.069976	0.725604
ISM1	ENSG00000101230	189.985	0.801839	0.442796	0.0701631	0.725607
IRAG1	ENSG00000072952	15049.6	-0.478524	0.264382	0.0703002	0.726531
MFAP3	ENSG00000037749	748.795	0.538093	0.297356	0.070359	0.726645
STX18	ENSG00000168818	610.273	-0.567594	0.313864	0.0705435	0.727353
CCDC136	ENSG00000128596	461.724	-0.769247	0.425489	0.0706201	0.727353
ARHGAP27	ENSG00000159314	430.509	0.660433	0.365518	0.0707869	0.728101
CDC42EP2	ENSG00000149798	167.96	0.827137	0.458003	0.070924	0.728869
L1CAM	ENSG00000198910	241.27	0.823294	0.456006	0.0710053	0.728869
GALNT15	ENSG00000131386	3057.01	0.778436	0.431901	0.0714905	0.730179
CRISPLD1	ENSG00000121005	1350.09	0.715796	0.397017	0.0713981	0.730179
TVP23A	ENSG00000166676	301.478	0.621767	0.34466	0.0712309	0.730179
GNB1	ENSG00000078369	4699.54	0.389765	0.216228	0.0714575	0.730179
RAVER2	ENSG00000162437	699.463	-0.57847	0.320983	0.0715166	0.730179
NECTIN1	ENSG00000110400	287.29	-0.706226	0.391719	0.0714055	0.730179
SOST	ENSG00000167941	268.717	-0.779213	0.431902	0.0712086	0.730179
SOX10	ENSG00000100146	130.017	0.823902	0.457541	0.0717472	0.731063
PIGL	ENSG00000108474	740.343	-0.461027	0.256002	0.0717233	0.731063
INHBA	ENSG00000122641	3778.53	-0.717054	0.398126	0.0716915	0.731063
DPYSL3	ENSG00000113657	15016.5	0.386843	0.214871	0.0718056	0.731169
C1orf112	ENSG00000000460	339.885	-0.76948	0.427916	0.0721445	0.734128
ZNF330	ENSG00000109445	366.102	0.522974	0.291068	0.072377	0.734388
ATP8A1	ENSG00000124406	794.801	0.461385	0.256821	0.0724113	0.734388
ZNF791	ENSG00000173875	1041.7	0.358187	0.199335	0.0723504	0.734388
RANBP1	ENSG00000099901	484.375	-0.620794	0.345507	0.0723737	0.734388
POPDC2	ENSG00000121577	208.35	-0.822856	0.457957	0.072368	0.734388
GASK1A	ENSG00000144649	1316.2	0.637141	0.355061	0.0727401	0.734721
SUMO3	ENSG00000184900	565.777	0.636398	0.354632	0.0727286	0.734721
GRN	ENSG00000030582	2470.15	0.548674	0.306011	0.072975	0.734721
REXO2	ENSG00000076043	701.284	0.454943	0.253612	0.0728366	0.734721
POLR2A	ENSG00000181222	3791.1	0.365517	0.203691	0.072739	0.734721
EEF2K	ENSG00000103319	2817.5	0.296004	0.165081	0.0729588	0.734721
EPN2	ENSG00000072134	1435.63	-0.355325	0.197978	0.0726904	0.734721
SBF2-AS1	ENSG00000246273	704.628	-0.406959	0.226847	0.0728165	0.734721
JAKMIP3	ENSG00000188385	190.814	-0.811654	0.452093	0.0726019	0.734721
CDKN2B-AS1	ENSG00000240498	163.154	-0.821246	0.45798	0.0729423	0.734721
ARHGAP44-AS1	ENSG00000265489	754.894	-0.709528	0.395798	0.0730283	0.734771
STMN1	ENSG00000117632	180.035	-0.706664	0.394403	0.073176	0.735772
PDE1B	ENSG00000123360	564.194	-0.665958	0.371808	0.0732723	0.73615
ZBED6CL	ENSG00000188707	114.575	-0.817046	0.456223	0.0733103	0.73615
OLFM1	ENSG00000130558	282.517	0.773668	0.432325	0.0735262	0.736966
UPK3BL1	ENSG00000267368	291.756	0.633183	0.353931	0.073615	0.736966
MRM3	ENSG00000171861	168.4	-0.642754	0.359305	0.0736336	0.736966
WDFY3-AS2	ENSG00000180769	380.413	-0.643245	0.359551	0.0736109	0.736966
ENPP1	ENSG00000197594	1518.15	0.624214	0.349253	0.0738922	0.737531
EDA	ENSG00000158813	295.731	0.591136	0.330959	0.0740777	0.737531
CIITA	ENSG00000179583	1980.69	0.554362	0.310362	0.07407	0.737531
BCAR1	ENSG00000050820	2491.71	-0.52506	0.293751	0.0738675	0.737531
MBNL1-AS1	ENSG00000229619	4337.97	-0.545935	0.30537	0.0738113	0.737531
PRKAA2	ENSG00000162409	1870.15	-0.613793	0.344008	0.0743845	0.73981
USHBP1	ENSG00000130307	110.289	-0.815046	0.456833	0.0744038	0.73981
GOLGA7B	ENSG00000155265	185.22	0.816678	0.45799	0.0745569	0.739883
FAM168A	ENSG00000054965	2298.29	0.370722	0.207893	0.0745478	0.739883
EYA4	ENSG00000112319	120.407	0.802493	0.450321	0.0747418	0.740751
CSF3R	ENSG00000119535	392.45	0.805641	0.452363	0.0749189	0.741132
CASP4	ENSG00000196954	550.142	0.616054	0.34592	0.0749262	0.741132
PCMTD1	ENSG00000168300	1871.67	0.310106	0.174072	0.0748327	0.741132
CD63	ENSG00000135404	2810.27	0.363343	0.204142	0.0751002	0.741889
ABCC8	ENSG00000006071	238.322	-0.811249	0.455961	0.0752062	0.742454
TANC2	ENSG00000170921	879.235	0.408919	0.230158	0.0756194	0.743791
PDGFRB	ENSG00000113721	9611.43	0.386755	0.217666	0.0755963	0.743791
CHD6	ENSG00000124177	3514.25	-0.334024	0.187932	0.0755084	0.743791
ARHGEF9	ENSG00000131089	2342.3	-0.568685	0.320098	0.0756346	0.743791
CCN1	ENSG00000142871	20965.4	-0.637558	0.358655	0.0754637	0.743791
PCDHGA7	ENSG00000253537	1485.08	0.434958	0.245017	0.075862	0.745543
SIGLEC1	ENSG00000088827	680.798	0.81139	0.457396	0.0760741	0.747145
FEZ1	ENSG00000149557	665.021	0.461135	0.260091	0.0762328	0.747739
UBE2L6	ENSG00000156587	430.609	0.661428	0.373374	0.0764795	0.748703
RAPGEF1	ENSG00000107263	2812.55	-0.28	0.158164	0.0766753	0.748703
NSMAF	ENSG00000035681	867.372	-0.381248	0.21515	0.0763932	0.748703
RNF141	ENSG00000110315	1096.41	-0.553776	0.31274	0.0766066	0.748703
SLC8A1-AS1	ENSG00000227028	954.226	-0.563507	0.318267	0.0766358	0.748703
UBE2Q2	ENSG00000140367	949.594	0.484535	0.27379	0.0767719	0.748705
CD84	ENSG00000066294	241.979	0.767226	0.433968	0.0770721	0.749213
BLVRB	ENSG00000090013	446.949	0.638335	0.360967	0.0769935	0.749213
ATP6V1C2	ENSG00000143882	813.445	-0.418991	0.236906	0.076962	0.749213
CDKN2AIP	ENSG00000168564	413.79	-0.455706	0.257601	0.0768877	0.749213
NBEAL1	ENSG00000144426	9390.8	-0.458143	0.259126	0.0770562	0.749213
CLSTN2	ENSG00000158258	1112.63	0.650433	0.368155	0.0772726	0.750204
FGD5-AS1	ENSG00000225733	3096.38	0.440907	0.249533	0.0772404	0.750204
TMEM178A	ENSG00000152154	164.275	-0.808142	0.457617	0.0773995	0.750957
APTR	ENSG00000214293	140.392	-0.743774	0.421252	0.0774582	0.751048
NFASC	ENSG00000163531	3595.17	-0.526521	0.298302	0.0775537	0.751496
RARA-AS1	ENSG00000265666	144.031	0.803507	0.455536	0.0777538	0.751522
SAMD9L	ENSG00000177409	935.458	0.587631	0.333128	0.0777355	0.751522
GALNT10	ENSG00000164574	1681.6	-0.413187	0.234176	0.0776603	0.751522
DIO2	ENSG00000211448	289.949	0.78608	0.446057	0.0780212	0.751622
PLD2	ENSG00000129219	567.223	0.714272	0.405955	0.0784947	0.751622
NPDC1	ENSG00000107281	1288.85	0.59164	0.336074	0.0783319	0.751622
CTSL	ENSG00000135047	599.979	0.496257	0.281688	0.0781154	0.751622
CARD8	ENSG00000105483	1114.34	0.468364	0.266219	0.0785236	0.751622
KLF3	ENSG00000109787	1484.25	0.453216	0.257435	0.0783219	0.751622
IL6ST	ENSG00000134352	10447.1	0.419165	0.238276	0.0785501	0.751622
RPS25	ENSG00000118181	1435.58	0.416944	0.236826	0.0783146	0.751622
IDS	ENSG00000010404	5466.88	0.35251	0.200118	0.0781515	0.751622
NAA60	ENSG00000122390	695.856	-0.366882	0.208104	0.0779047	0.751622
POU6F1	ENSG00000184271	640.654	-0.466579	0.265151	0.0784633	0.751622
NAA25	ENSG00000111300	1021.96	-0.51768	0.294102	0.078373	0.751622
TUFT1	ENSG00000143367	250.223	-0.618445	0.351174	0.0782255	0.751622
RBPJ	ENSG00000168214	2001.67	0.358753	0.204011	0.0786621	0.751709
CELF2	ENSG00000048740	2426.18	0.350343	0.199328	0.078812	0.75267
DLG2	ENSG00000150672	939.02	-0.463167	0.263572	0.0788726	0.752776
CCND3	ENSG00000112576	670.726	0.609049	0.346776	0.0790345	0.753849
MRPL16	ENSG00000166902	217.926	0.682323	0.389068	0.0794757	0.754738
CEP83	ENSG00000173588	417.31	-0.417592	0.238187	0.0795657	0.754738
MOSPD2	ENSG00000130150	399.881	-0.51332	0.292436	0.0792034	0.754738
ALG1L9P	ENSG00000248671	158.374	-0.711272	0.405309	0.0792787	0.754738
ZNF888	ENSG00000213793	137.989	-0.778706	0.443912	0.0793982	0.754738
SRD5A3-AS1	ENSG00000249700	122.13	-0.781343	0.44575	0.0796236	0.754738
EME1	ENSG00000154920	152.961	-0.802059	0.457561	0.0796189	0.754738
MAP3K1	ENSG00000095015	777.736	0.490346	0.279845	0.0797385	0.755358
LEPROT	ENSG00000213625	1897.81	0.458696	0.261859	0.0798265	0.755721
IL12RB2	ENSG00000081985	102.15	-0.779188	0.444907	0.0798854	0.755808
FAM3C	ENSG00000196937	755.059	0.478269	0.273241	0.0800571	0.756492
GOLGA8B	ENSG00000215252	1879.32	-0.513598	0.293396	0.080027	0.756492
HCLS1	ENSG00000180353	500.24	0.755556	0.432415	0.0805865	0.756568
MEPCE	ENSG00000146834	862.327	-0.442205	0.252846	0.0803058	0.756568
TMEM144	ENSG00000164124	568.968	-0.535218	0.305994	0.0802719	0.756568
GSTCD	ENSG00000138780	231.533	-0.547631	0.313275	0.0804496	0.756568
LOC103344931	ENSG00000260917	338.114	-0.560354	0.320725	0.0806118	0.756568
OPA1-AS1	ENSG00000224855	203.58	-0.641686	0.367042	0.0804189	0.756568
NANOS1	ENSG00000188613	100.702	-0.786273	0.449943	0.0805515	0.756568
SDK2	ENSG00000069188	222.888	0.704601	0.403477	0.0807548	0.757443
STARD10	ENSG00000214530	312.244	-0.642019	0.367786	0.0808751	0.758104
LY6E	ENSG00000160932	681.76	0.707759	0.405669	0.0810419	0.759201
FAM193A	ENSG00000125386	1636.75	-0.449754	0.257886	0.0811588	0.75964
NMUR1	ENSG00000171596	108.008	-0.797777	0.457486	0.0811886	0.75964
TMEM9B-AS1	ENSG00000254860	132.007	-0.758684	0.435193	0.0812762	0.75967
ZSCAN31	ENSG00000235109	457.904	-0.759928	0.435928	0.0812916	0.75967
PSAP	ENSG00000197746	15624.6	0.433736	0.249051	0.0815873	0.760618
RINT1	ENSG00000135249	444.736	-0.48274	0.277241	0.0816429	0.760618
PARD6G-AS1	ENSG00000267270	140.198	-0.785995	0.451347	0.0816061	0.760618
RPRD1B	ENSG00000101413	743.833	-0.37989	0.218252	0.0817529	0.761177
CMTM3	ENSG00000140931	265.756	0.598306	0.34386	0.0818642	0.761747
SLC35E4	ENSG00000100036	196.223	0.765877	0.440514	0.0821052	0.762405
KCNQ1	ENSG00000053918	100.925	0.745444	0.429084	0.0823358	0.762405
ETFRF1	ENSG00000205707	330.928	0.622025	0.358315	0.0825689	0.762405
URI1	ENSG00000105176	796.278	0.588765	0.338993	0.0824214	0.762405
FASTK	ENSG00000164896	743.368	0.566368	0.325722	0.0820683	0.762405
ITGB1BP1	ENSG00000119185	1360.42	0.378494	0.217988	0.0825098	0.762405
VASH1	ENSG00000071246	1557.91	0.373693	0.21511	0.0823491	0.762405
GANAB	ENSG00000089597	4293.97	0.342204	0.197136	0.0825859	0.762405
TSC22D1-AS1	ENSG00000278156	583.178	-0.517655	0.29813	0.0825031	0.762405
CAPS	ENSG00000105519	356.381	-0.535121	0.308166	0.0824802	0.762405
FAM81A	ENSG00000157470	204.87	-0.703611	0.404906	0.0822611	0.762405
SLC4A1AP	ENSG00000163798	486.513	-0.498391	0.287214	0.0826948	0.762947
AHR	ENSG00000106546	3351.63	0.458411	0.264261	0.0827953	0.763282
PSMD1	ENSG00000173692	1802.83	-0.330761	0.190697	0.0828313	0.763282
IGF1	ENSG00000017427	624.75	0.715162	0.412634	0.0830666	0.764062
BGN	ENSG00000182492	14625	0.621831	0.3587	0.0829947	0.764062
CCNE2	ENSG00000175305	155.223	-0.696304	0.401704	0.0830293	0.764062
SLC25A26	ENSG00000144741	1432.56	-0.298193	0.172095	0.0831453	0.764324
FKBP1A	ENSG00000088832	1613.82	0.383845	0.221642	0.0833042	0.765323
RGS10	ENSG00000148908	137.522	0.791812	0.457493	0.083494	0.765349
HELZ2	ENSG00000130589	1181.19	0.621406	0.359359	0.083772	0.765349
CHMP1B	ENSG00000255112	1004.88	0.50826	0.293722	0.0835565	0.765349
PLCD3	ENSG00000161714	1169.62	0.50443	0.291682	0.0837409	0.765349
PPFIBP1	ENSG00000110841	3657.97	0.36838	0.213095	0.0838601	0.765349
BRD2	ENSG00000204256	4154.35	-0.327896	0.189456	0.0835007	0.765349
KIF3A	ENSG00000131437	511.032	-0.485246	0.280665	0.0838239	0.765349
LARS2	ENSG00000011376	571.025	-0.498741	0.28823	0.0835662	0.765349
SLC35E2A	ENSG00000215790	400.682	-0.537479	0.310854	0.0838021	0.765349
MYO1B	ENSG00000128641	2230.04	-0.547199	0.316085	0.0834202	0.765349
DSG2	ENSG00000046604	120.755	-0.783468	0.453484	0.0840483	0.766607
SHC2	ENSG00000129946	306.339	0.687609	0.398134	0.0841534	0.766798
RNPEP	ENSG00000176393	439.913	0.529042	0.306338	0.08417	0.766798
TMEM42	ENSG00000169964	110.553	0.759694	0.440891	0.0848724	0.767492
MZT1	ENSG00000204899	118.839	0.753752	0.437863	0.0851726	0.767492
SPRY1	ENSG00000164056	2371.58	0.598113	0.346675	0.0844765	0.767492
SPARC	ENSG00000113140	30531.5	0.576412	0.334926	0.085248	0.767492
LOC102724814	ENSG00000258727	491.411	0.561504	0.325453	0.0844733	0.767492
PSMB2	ENSG00000126067	543.067	0.553197	0.321254	0.0850711	0.767492
STMN3	ENSG00000197457	326.141	0.533131	0.309315	0.0847828	0.767492
SRP19	ENSG00000153037	546.903	0.528288	0.306127	0.0843984	0.767492
ARRDC4	ENSG00000140450	598.286	0.490098	0.284439	0.0848828	0.767492
CYB5B	ENSG00000103018	644.031	0.482647	0.280166	0.0849392	0.767492
PDCD2	ENSG00000071994	484.575	0.470383	0.27314	0.085045	0.767492
FAM133B	ENSG00000234545	242.75	0.468417	0.272071	0.0851288	0.767492
CRTAP	ENSG00000170275	5732.75	0.444954	0.25803	0.0846308	0.767492
FUS	ENSG00000089280	3113.31	-0.355901	0.206618	0.0849769	0.767492
EXOC2	ENSG00000112685	1000.14	-0.356355	0.206968	0.0851083	0.767492
AJM1	ENSG00000232434	636.871	-0.525969	0.305356	0.0849828	0.767492
KPNA2	ENSG00000182481	314.002	-0.642992	0.372757	0.0845343	0.767492
PTK7	ENSG00000112655	207.126	-0.790163	0.457797	0.0843454	0.767492
DDX19B	ENSG00000157349	407.264	-0.433608	0.251999	0.0853094	0.767533
WASF2	ENSG00000158195	4849.62	0.315796	0.183614	0.0854525	0.768366
SLC20A2	ENSG00000168575	3271.71	-0.44491	0.258896	0.0857077	0.768391
FAM193B	ENSG00000146067	1730.48	-0.458342	0.266705	0.0856996	0.768391
NPAS2	ENSG00000170485	312.61	-0.701012	0.407823	0.0856307	0.768391
C9orf47	ENSG00000213694	3489.8	0.4406	0.256531	0.0858828	0.769508
SIRT7	ENSG00000187531	405.369	-0.452252	0.263449	0.0860414	0.770023
TREX2	ENSG00000183479	1004.41	-0.519601	0.302667	0.0860264	0.770023
MAP3K7CL	ENSG00000156265	1037.73	-0.556659	0.324337	0.0861069	0.770156
CNTN4	ENSG00000144619	2657.55	-0.553623	0.322683	0.0862192	0.770707
ATP6AP1	ENSG00000071553	750.446	0.524748	0.305989	0.0863595	0.771508
ZBTB20-AS1	ENSG00000241560	610.536	0.400912	0.233981	0.0866312	0.773374
KIAA1328	ENSG00000150477	714.104	-0.547935	0.319825	0.0866699	0.773374
BAHD1	ENSG00000140320	586.465	-0.503442	0.294057	0.0868861	0.774705
TMTC4	ENSG00000125247	241.136	-0.714041	0.417112	0.0869208	0.774705
ASPA	ENSG00000108381	177.361	0.783297	0.457799	0.0870798	0.774844
RNPEPL1	ENSG00000142327	1003.79	0.350264	0.204688	0.0870425	0.774844
TRIM36	ENSG00000152503	486.428	-0.76763	0.448788	0.0871826	0.774844
PSORS1C1	ENSG00000204540	112.154	-0.783234	0.457923	0.087191	0.774844
GABARAPL1	ENSG00000139112	1644.59	0.416194	0.243488	0.0873955	0.775304
STX7	ENSG00000079950	2408.35	0.265476	0.15527	0.0873091	0.775304
MAPK4	ENSG00000141639	673.435	-0.63376	0.370743	0.0873714	0.775304
KDM6B	ENSG00000132510	1428.14	0.646938	0.378667	0.0875513	0.775441
DNAJB2	ENSG00000135924	1021.99	0.437647	0.256212	0.0876101	0.775441
PRDM15	ENSG00000141956	426.592	-0.503536	0.294807	0.0876326	0.775441
N6AMT1	ENSG00000156239	566.834	-0.571329	0.334533	0.0876657	0.775441
FAM229A	ENSG00000225828	215.811	-0.614902	0.359868	0.0875087	0.775441
PXK	ENSG00000168297	640.026	0.42165	0.247013	0.087823	0.776382
TRAF3IP2	ENSG00000056972	613.756	-0.447514	0.262258	0.0879356	0.776926
LRRFIP1	ENSG00000124831	4937.45	-0.323657	0.189852	0.0882353	0.777918
FPGT-TNNI3K	ENSG00000259030	588.133	-0.491427	0.288247	0.0882163	0.777918
TCEAL4	ENSG00000133142	646.288	-0.540345	0.316939	0.0882157	0.777918
CDH2	ENSG00000170558	542.426	-0.698247	0.409603	0.0882523	0.777918
DOC2B	ENSG00000272636	389.127	0.712262	0.418228	0.0885589	0.778702
ACAA1	ENSG00000060971	688.52	0.435292	0.25555	0.0885012	0.778702
WDR6	ENSG00000178252	2731.94	-0.362309	0.212767	0.088597	0.778702
C15orf40	ENSG00000169609	433.582	-0.563695	0.33088	0.0884512	0.778702
MCMDC2	ENSG00000178460	119.432	-0.776507	0.456087	0.0886541	0.778755
PNMA8A	ENSG00000182013	475.52	0.661074	0.389646	0.0897716	0.779541
PIM3	ENSG00000198355	701.501	0.603357	0.355759	0.0898912	0.779541
NSA2	ENSG00000164346	380.171	0.527749	0.310702	0.0894004	0.779541
ACP1	ENSG00000143727	556.955	0.483247	0.284123	0.088974	0.779541
MAP2K5	ENSG00000137764	449.819	0.451566	0.265836	0.0893826	0.779541
TEX2	ENSG00000136478	1519.99	0.407126	0.24002	0.0898445	0.779541
LRP10	ENSG00000197324	3630.07	0.406639	0.239739	0.0898535	0.779541
PPP3CA	ENSG00000138814	1217.94	0.401723	0.236404	0.0892617	0.779541
EIF3E	ENSG00000104408	3172.81	0.339426	0.19995	0.0895925	0.779541
AKAP6	ENSG00000151320	8775.98	-0.451336	0.265917	0.0896428	0.779541
STN1	ENSG00000107960	620.053	-0.451429	0.266034	0.0897193	0.779541
N4BP2L2-IT2	ENSG00000281026	667.03	-0.454082	0.267015	0.0890205	0.779541
SLC30A1	ENSG00000170385	1063.55	-0.485366	0.286215	0.0899215	0.779541
GOLM1	ENSG00000135052	344.973	-0.537832	0.316384	0.0891433	0.779541
DEPP1	ENSG00000165507	2454.14	-0.612277	0.360918	0.0898024	0.779541
PRR16	ENSG00000184838	314.931	-0.679514	0.400353	0.0896423	0.779541
TMEM252	ENSG00000181778	289.573	-0.740655	0.435623	0.0890895	0.779541
FAT2	ENSG00000086570	302.918	-0.759195	0.447517	0.0897984	0.779541
PCDH11X	ENSG00000102290	197.661	-0.773747	0.455865	0.0896367	0.779541
ADAMTSL5	ENSG00000185761	136.327	-0.776349	0.45792	0.0900029	0.779803
ATP5F1E	ENSG00000124172	369.319	0.52345	0.309054	0.0903195	0.781123
PRPSAP2	ENSG00000141127	351.807	0.498461	0.294385	0.0904118	0.781123
PAQR5	ENSG00000137819	528.163	-0.751977	0.443872	0.0902408	0.781123
TBCEL-TECTA	ENSG00000109927	202.709	-0.769019	0.454058	0.0903302	0.781123
TRMT6	ENSG00000089195	163.774	-0.771762	0.455741	0.0903756	0.781123
SPECC1L	ENSG00000100014	3486.37	-0.247556	0.146237	0.0904853	0.781315
AKAP13	ENSG00000170776	8438.48	0.407719	0.240888	0.0905382	0.781328
EVI2A	ENSG00000126860	191.54	0.614398	0.363077	0.0906085	0.781492
CYP4B1	ENSG00000142973	448.862	0.769797	0.455078	0.0907275	0.781647
HAS2	ENSG00000170961	147.91	0.755242	0.446546	0.0907805	0.781647
TM9SF3	ENSG00000077147	3790.59	0.404154	0.238927	0.0907343	0.781647
TLR4	ENSG00000136869	984.216	0.608736	0.360008	0.0908561	0.781856
TRRAP	ENSG00000196367	5715.04	-0.271361	0.160519	0.0909283	0.782035
ABALON	ENSG00000281376	745.308	0.676866	0.40074	0.0912118	0.782173
GBP4	ENSG00000162654	451.046	0.646302	0.382842	0.0913784	0.782173
VCL	ENSG00000035403	21867.1	-0.412469	0.244314	0.0913597	0.782173
RPAP1	ENSG00000103932	502.288	-0.418896	0.248087	0.0913141	0.782173
TIMM13	ENSG00000099800	344.722	-0.603493	0.357299	0.0912108	0.782173
FILIP1L	ENSG00000168386	8660.43	-0.62744	0.371766	0.0914632	0.782173
EFR3B	ENSG00000084710	93.3152	-0.634853	0.376091	0.0914055	0.782173
OSBPL10-AS1	ENSG00000232490	93.4361	-0.77323	0.457691	0.0911397	0.782173
PYGB	ENSG00000100994	7654.73	-0.391727	0.23238	0.0918509	0.783116
DBT	ENSG00000137992	932.559	-0.409075	0.242609	0.0917665	0.783116
AHCYL2	ENSG00000158467	509.186	-0.42568	0.252451	0.0917602	0.783116
TXNRD3	ENSG00000197763	439.202	-0.621113	0.368502	0.0918908	0.783116
PNPLA7	ENSG00000130653	1129.6	-0.658765	0.390886	0.0919285	0.783116
C2CD2L	ENSG00000172375	232.927	-0.741146	0.439689	0.0918701	0.783116
PIPOX	ENSG00000179761	114.483	-0.765711	0.454623	0.0921279	0.783937
MAGI2	ENSG00000187391	1578.85	-0.398823	0.236854	0.0922133	0.784225
TMEM255B	ENSG00000184497	259.991	-0.738234	0.438583	0.0923316	0.784793
HPS6	ENSG00000166189	352.043	0.649947	0.386322	0.0924921	0.785678
ROBO2	ENSG00000185008	200.686	-0.764692	0.454591	0.092539	0.785678
THBD	ENSG00000178726	1442.59	0.67527	0.401769	0.0928128	0.78632
ZNF22	ENSG00000165512	335.809	0.486074	0.28922	0.0928337	0.78632
ATXN2	ENSG00000204842	2044.27	-0.351556	0.209151	0.0927879	0.78632
GLS	ENSG00000115419	10322.5	-0.415656	0.24735	0.0928728	0.78632
PGM2L1	ENSG00000165434	491.07	-0.62939	0.374305	0.0926681	0.78632
NSFL1C	ENSG00000088833	962.37	0.49604	0.295342	0.0930465	0.786478
TSNAXIP1	ENSG00000102904	479.995	-0.520022	0.309585	0.0930087	0.786478
RNF122	ENSG00000133874	341.959	0.767897	0.457718	0.0934128	0.787115
PCDHGA4	ENSG00000262576	1539.05	0.36119	0.215298	0.0934198	0.787115
VIL1	ENSG00000127831	213.802	-0.670905	0.399928	0.0934321	0.787115
SLC10A1	ENSG00000100652	189.145	-0.76794	0.457575	0.093292	0.787115
CLUHP3	ENSG00000131797	200.731	0.719122	0.428903	0.0936099	0.787305
IGFBP4	ENSG00000141753	6771.81	0.58409	0.348366	0.0936095	0.787305
HOXC9	ENSG00000180806	244.341	-0.632243	0.376993	0.0935291	0.787305
CREM	ENSG00000095794	519.986	0.572326	0.341641	0.0938901	0.789226
EDN1	ENSG00000078401	197.704	-0.619306	0.369779	0.0939733	0.78949
TNFAIP3	ENSG00000118503	825.269	0.667742	0.399013	0.0942324	0.790065
DLAT	ENSG00000150768	440.446	-0.529714	0.316442	0.0941372	0.790065
RDH5	ENSG00000135437	511.86	-0.742719	0.443751	0.0941836	0.790065
DPY19L1	ENSG00000173852	506.071	0.61796	0.36945	0.0943969	0.790122
TMEM64	ENSG00000180694	522.764	0.500409	0.29924	0.0944712	0.790122
PPP2R5D	ENSG00000112640	858.352	0.416077	0.248843	0.0945157	0.790122
GMPPA	ENSG00000144591	493.744	0.378482	0.226304	0.0944361	0.790122
OLFML2A	ENSG00000185585	565.281	0.609319	0.365213	0.0952376	0.793108
IMP4	ENSG00000136718	525.983	0.447965	0.268329	0.0950259	0.793108
WDR19	ENSG00000157796	1158.32	-0.373914	0.224108	0.0952249	0.793108
SPAG1	ENSG00000104450	632.722	-0.43592	0.261124	0.0950379	0.793108
HINFP	ENSG00000172273	393.974	-0.569048	0.341072	0.095234	0.793108
MYOCD	ENSG00000141052	4926.64	-0.59218	0.354856	0.0951595	0.793108
MED11	ENSG00000161920	101.967	0.756865	0.45493	0.0961735	0.793179
IL18R1	ENSG00000115604	115.715	0.756615	0.454407	0.0959009	0.793179
CD69	ENSG00000110848	115.547	0.75024	0.450082	0.0955354	0.793179
JAM2	ENSG00000154721	427.848	0.610736	0.367464	0.0965068	0.793179
LIMK1	ENSG00000106683	327.084	0.532088	0.31973	0.0960769	0.793179
UNC50	ENSG00000115446	439.011	0.504257	0.303325	0.0964263	0.793179
ENDOD1	ENSG00000149218	2471.2	0.475299	0.285141	0.0955359	0.793179
TUB	ENSG00000166402	670.612	0.466906	0.280327	0.0957979	0.793179
AR	ENSG00000169083	2163.14	0.413145	0.248317	0.0961563	0.793179
CARM1	ENSG00000142453	737.268	0.396382	0.237803	0.0955447	0.793179
CAMKK2	ENSG00000110931	1653.24	0.368253	0.220914	0.0955233	0.793179
GGA2	ENSG00000103365	1496.23	0.282442	0.16944	0.0955316	0.793179
PCID2	ENSG00000126226	993.954	-0.373035	0.224421	0.0964706	0.793179
LARP1B	ENSG00000138709	651.173	-0.404878	0.243635	0.0965487	0.793179
SLC25A27	ENSG00000153291	845.223	-0.512281	0.307477	0.095698	0.793179
LAT	ENSG00000213658	505.216	-0.60504	0.363391	0.0959161	0.793179
ZNF354A	ENSG00000169131	254.497	-0.636014	0.38255	0.0963993	0.793179
GAS2	ENSG00000148935	111.298	-0.721627	0.433253	0.0957926	0.793179
DHRS7	ENSG00000100612	566.5	0.488874	0.294307	0.0966929	0.793508
NCSTN	ENSG00000162736	1010.83	0.376246	0.226486	0.0966662	0.793508
TENT5B	ENSG00000158246	1089.68	-0.520805	0.313659	0.0968301	0.794205
CAND2	ENSG00000144712	1026.16	-0.385497	0.232364	0.0971109	0.795563
ZNF217	ENSG00000171940	946.587	-0.487714	0.294013	0.0971524	0.795563
GPATCH4	ENSG00000160818	198.641	-0.594583	0.358344	0.0970647	0.795563
NFXL1	ENSG00000170448	593.417	-0.49328	0.297418	0.0972084	0.795593
LUC7L2	ENSG00000146963	2585.24	-0.304771	0.183825	0.09733	0.79616
LRCH4	ENSG00000077454	590.495	0.46136	0.27848	0.0975784	0.797764
ZNF404	ENSG00000176222	116.289	-0.749959	0.452752	0.0976316	0.79777
CPSF4	ENSG00000160917	576.537	-0.450199	0.272026	0.097928	0.798905
MED9	ENSG00000141026	201.984	-0.710811	0.429575	0.0979881	0.798968
EIF2AK2	ENSG00000055332	2136.83	0.452278	0.273638	0.0983653	0.801185
MAN2B2	ENSG00000013288	1924.12	0.33506	0.202718	0.0983638	0.801185
MKLN1-AS	ENSG00000236753	251.254	0.55975	0.338872	0.0985751	0.802035
IQGAP1	ENSG00000140575	9752.48	0.391056	0.236728	0.0985504	0.802035
COBLL1	ENSG00000082438	3680.07	-0.33643	0.203752	0.0987033	0.802221
REXO1	ENSG00000079313	719.813	-0.473272	0.286598	0.0986679	0.802221
CASTOR3	ENSG00000239521	442.899	0.636635	0.385697	0.0988185	0.802729
TLR6	ENSG00000174130	102.908	0.749485	0.454369	0.0990436	0.802844
CEP78	ENSG00000148019	494.346	-0.426044	0.258206	0.098939	0.802844
CERS6-AS1	ENSG00000227617	450.506	-0.571132	0.346227	0.0990269	0.802844
GPR22	ENSG00000172209	159.437	-0.670381	0.406247	0.0989059	0.802844
THOC7	ENSG00000163634	277.717	0.610638	0.370302	0.0991419	0.80302
ZNF254	ENSG00000213096	584.641	-0.588227	0.356798	0.0992236	0.80302
SPTBN5	ENSG00000137877	403.8	-0.646804	0.392289	0.0991895	0.80302
GPR153	ENSG00000158292	210.896	0.749325	0.454808	0.0994426	0.803511
INPPL1	ENSG00000165458	2592.3	0.307329	0.186518	0.0994096	0.803511
RNF19A	ENSG00000034677	2792.74	-0.328898	0.199606	0.0994073	0.803511
RIPK2	ENSG00000104312	253.135	0.502517	0.305119	0.0995675	0.804093
CNPPD1	ENSG00000115649	779.084	0.424409	0.257862	0.099789	0.804947
SCN9A	ENSG00000169432	229.003	0.734861	0.447359	0.100452	0.80568
FERMT3	ENSG00000149781	382.357	0.559618	0.340331	0.100107	0.80568
ADAR	ENSG00000160710	5240.59	0.321964	0.195914	0.100301	0.80568
FAM13B	ENSG00000031003	2557.35	-0.265044	0.161341	0.100434	0.80568
SMURF1	ENSG00000198742	2418.02	-0.34577	0.21048	0.100431	0.80568
SPACA6	ENSG00000182310	418.968	-0.518725	0.315568	0.100222	0.80568
TBL1X	ENSG00000101849	2424.43	-0.548598	0.33373	0.10021	0.80568
METTL7B	ENSG00000170439	142.934	-0.752983	0.457911	0.100096	0.80568
ZNF256	ENSG00000152454	148.907	0.699017	0.425748	0.10062	0.806181
SDE2	ENSG00000143751	666.766	0.488853	0.297716	0.100588	0.806181
HLA-DMA	ENSG00000204257	423.94	0.617137	0.376045	0.100771	0.806232
ABTB2	ENSG00000166016	792.555	0.41024	0.250024	0.100839	0.806232
ADSS1	ENSG00000185100	698.273	-0.596842	0.36375	0.100839	0.806232
PRPS1	ENSG00000147224	537.235	0.595369	0.363003	0.10098	0.806409
ITPRIPL2	ENSG00000205730	3534.9	0.467488	0.285066	0.10102	0.806409
PCDHGB1	ENSG00000254221	1429.47	0.390535	0.238094	0.100953	0.806409
PHLDB3	ENSG00000176531	163.891	0.59435	0.362506	0.101096	0.8066
CFD	ENSG00000197766	1518.58	0.745178	0.454617	0.101185	0.806873
ERBB2	ENSG00000141736	2855.25	0.345152	0.210702	0.101401	0.807306
PIK3C3	ENSG00000078142	1586.94	-0.323242	0.197396	0.10152	0.807306
TAX1BP1	ENSG00000106052	2479.49	-0.346704	0.211758	0.101576	0.807306
HIBCH	ENSG00000198130	1001.78	-0.442907	0.270543	0.101609	0.807306
ESYT3	ENSG00000158220	127.033	-0.726824	0.443938	0.101584	0.807306
CUL1	ENSG00000055130	1558.62	-0.292801	0.178906	0.10171	0.807686
HHIP	ENSG00000164161	195.987	0.749289	0.457998	0.101838	0.8078
HEXA	ENSG00000213614	1782.93	0.419126	0.256222	0.101884	0.8078
KIAA0319L	ENSG00000142687	1424.81	-0.312977	0.191293	0.101816	0.8078
SLMAP	ENSG00000163681	8252.16	-0.478571	0.292662	0.101999	0.807875
TERF2IP	ENSG00000166848	998.256	0.396196	0.242373	0.102121	0.808304
LDB3	ENSG00000122367	3660.64	-0.4853	0.29705	0.102316	0.808304
SMG1P5	ENSG00000183604	936.418	-0.599349	0.366863	0.102319	0.808304
L3MBTL4	ENSG00000154655	216.165	-0.747566	0.457534	0.102279	0.808304
KIF5C	ENSG00000168280	162.486	-0.730826	0.447428	0.102386	0.808417
PDZD7	ENSG00000186862	185.895	-0.724941	0.444165	0.102649	0.81007
RACK1	ENSG00000204628	4795.79	0.350383	0.214722	0.102722	0.810122
FLVCR1	ENSG00000162769	305.01	-0.605951	0.371383	0.102762	0.810122
LSAMP	ENSG00000185565	254.175	0.69254	0.424709	0.10297	0.810921
GLT8D1	ENSG00000016864	586.944	0.404094	0.248062	0.103312	0.813197
TNS1-AS1	ENSG00000223923	395.734	0.659837	0.405262	0.103488	0.813737
SEC22C	ENSG00000093183	1230.55	0.388365	0.238504	0.103454	0.813737
OTUB2	ENSG00000089723	167.735	-0.726319	0.446304	0.103651	0.814597
GOLGA8O	ENSG00000206127	148.058	-0.739773	0.454651	0.103711	0.814653
LOC100506606	ENSG00000257176	118.034	0.732171	0.450196	0.103878	0.815298
PLEKHA2	ENSG00000169499	1440.08	0.425777	0.261818	0.103901	0.815298
GGA1	ENSG00000100083	926.376	-0.507219	0.312036	0.104052	0.815648
BEST1	ENSG00000167995	8717.47	0.395378	0.243376	0.104258	0.816073
NT5C3B	ENSG00000141698	555.024	-0.529526	0.326047	0.104359	0.816369
SGCG	ENSG00000102683	117.632	0.728031	0.449598	0.105384	0.816495
KCNA5	ENSG00000130037	1482.89	0.607176	0.374793	0.105225	0.816495
PTP4A3	ENSG00000184489	1200.82	0.569565	0.352063	0.105707	0.816495
FZD8	ENSG00000177283	800.581	0.557091	0.34311	0.10445	0.816495
TCP11L2	ENSG00000166046	877.702	0.507842	0.313828	0.105616	0.816495
SUSD1	ENSG00000106868	363.433	0.498603	0.308202	0.10571	0.816495
BCL7B	ENSG00000106635	519.334	0.469965	0.289889	0.104977	0.816495
RNF187	ENSG00000168159	785.467	0.43841	0.270148	0.104621	0.816495
ITGB5	ENSG00000082781	6478	0.42738	0.263713	0.105098	0.816495
EIF3L	ENSG00000100129	3298.71	0.41494	0.256387	0.105574	0.816495
TULP4	ENSG00000130338	2122.38	0.354697	0.218867	0.105103	0.816495
TPT1	ENSG00000133112	15538.4	0.323465	0.199274	0.104543	0.816495
UBA6	ENSG00000033178	1466.17	-0.294603	0.181705	0.104949	0.816495
CLASP2	ENSG00000163539	3913.1	-0.333287	0.205859	0.105446	0.816495
KANK1	ENSG00000107104	9201.33	-0.359988	0.222251	0.105289	0.816495
SCARF2	ENSG00000244486	1111.16	-0.529093	0.326745	0.105386	0.816495
SYTL2	ENSG00000137501	3322.86	-0.566051	0.349225	0.105044	0.816495
FBN2	ENSG00000138829	181.178	-0.729889	0.450924	0.105522	0.816495
GALE	ENSG00000117308	134.025	-0.732524	0.452191	0.105244	0.816495
CREB3L4	ENSG00000143578	132.109	-0.741229	0.457594	0.105266	0.816495
BMX	ENSG00000102010	131.624	-0.741468	0.457923	0.105404	0.816495
ZBTB20	ENSG00000181722	11312.1	0.314516	0.194465	0.105804	0.816761
ALKBH7	ENSG00000125652	276.276	0.560063	0.346455	0.105975	0.816905
ICE2	ENSG00000128915	1289.04	-0.286378	0.177117	0.105902	0.816905
METTL2B	ENSG00000165055	492.413	-0.38444	0.23782	0.105984	0.816905
RANBP3	ENSG00000031823	1033.79	-0.34642	0.214413	0.106167	0.817908
AHI1	ENSG00000135541	2332.21	0.252628	0.156507	0.106493	0.820001
TENM3	ENSG00000218336	182.623	0.735802	0.456061	0.106661	0.820599
CD38	ENSG00000004468	101.785	0.719828	0.447208	0.107484	0.820599
SIK1B	ENSG00000275993	412.747	0.712783	0.444124	0.108511	0.820599
GMIP	ENSG00000089639	355.122	0.673329	0.418089	0.10729	0.820599
KLF9	ENSG00000119138	4522.12	0.516636	0.321038	0.107557	0.820599
PSME1	ENSG00000092010	795.098	0.502161	0.312851	0.10847	0.820599
RASSF3	ENSG00000153179	7228.58	0.485567	0.302286	0.108204	0.820599
MED25	ENSG00000104973	517.033	0.478168	0.297686	0.108212	0.820599
NPRL3	ENSG00000103148	1112.05	0.46685	0.289477	0.106803	0.820599
NADK	ENSG00000008130	1076.42	0.465364	0.289171	0.10755	0.820599
C8orf33	ENSG00000182307	465.896	0.453943	0.282713	0.108347	0.820599
CREG1	ENSG00000143162	1379.13	0.447093	0.277997	0.107778	0.820599
GATAD2B	ENSG00000143614	1783.52	0.443994	0.275559	0.107126	0.820599
ABHD17A	ENSG00000129968	1033.95	0.443231	0.275939	0.108216	0.820599
DDX27	ENSG00000124228	619.966	0.430553	0.267249	0.107167	0.820599
RAB7A	ENSG00000075785	1633.57	0.400005	0.248905	0.108042	0.820599
MRPL19	ENSG00000115364	1239.92	0.377937	0.234405	0.106891	0.820599
QKI	ENSG00000112531	2833.5	0.372562	0.231652	0.107773	0.820599
HNRNPF	ENSG00000169813	1628.43	0.341512	0.212681	0.10833	0.820599
UBR4	ENSG00000127481	12888	-0.246411	0.152885	0.107018	0.820599
NDUFA10	ENSG00000130414	2108.1	-0.285613	0.177784	0.108161	0.820599
PDZRN3	ENSG00000121440	2634.22	-0.347475	0.215513	0.106893	0.820599
OSBPL10	ENSG00000144645	1175.66	-0.385213	0.239943	0.108397	0.820599
NUP107	ENSG00000111581	758.664	-0.387013	0.241108	0.108462	0.820599
USP6NL	ENSG00000148429	593.292	-0.517398	0.322351	0.108477	0.820599
COL21A1	ENSG00000124749	2125.07	-0.522935	0.325789	0.108464	0.820599
ZNRF2	ENSG00000180233	547.902	-0.531705	0.330037	0.10717	0.820599
IQCG	ENSG00000114473	261.746	-0.561963	0.349968	0.108327	0.820599
MIR23B	ENSG00000207563	179.534	-0.704394	0.437324	0.107247	0.820599
BTBD16	ENSG00000138152	119.543	-0.720244	0.447866	0.107798	0.820599
ZDHHC23	ENSG00000184307	111.968	-0.722625	0.448945	0.107483	0.820599
PLK1	ENSG00000166851	112.276	-0.735756	0.457616	0.107879	0.820599
CXCR4	ENSG00000121966	411.015	0.729423	0.454632	0.10862	0.820993
PIP5K1B	ENSG00000107242	525.786	0.449583	0.28044	0.108906	0.821537
SHISA5	ENSG00000164054	1387.29	0.379419	0.23677	0.109049	0.821537
PTRH2	ENSG00000141378	1529.3	-0.413614	0.25803	0.108941	0.821537
THOC6	ENSG00000131652	373.728	-0.569971	0.355661	0.10903	0.821537
LRATD1	ENSG00000162981	109.634	-0.719713	0.449147	0.109067	0.821537
LINC00607	ENSG00000235770	204.795	-0.734169	0.457955	0.108903	0.821537
RN7SL3	ENSG00000278771	46099.5	0.699561	0.436764	0.109223	0.821718
RNF135	ENSG00000181481	294.913	0.564907	0.352723	0.109253	0.821718
DRAP1	ENSG00000175550	276.841	-0.582712	0.363818	0.109232	0.821718
PPARGC1A	ENSG00000109819	389.836	0.59827	0.373875	0.109557	0.822414
SEC62	ENSG00000008952	2112.21	0.502337	0.314118	0.109776	0.822414
TRAK2	ENSG00000115993	4032.73	0.414644	0.259403	0.109943	0.822414
TMEM200B	ENSG00000253304	620.496	0.393564	0.246037	0.109684	0.822414
VCP	ENSG00000165280	5494.37	-0.329263	0.205848	0.1097	0.822414
KMT5A	ENSG00000183955	883.22	-0.374728	0.234466	0.109994	0.822414
ERCC4	ENSG00000175595	467.969	-0.38766	0.242541	0.109969	0.822414
PLCB3	ENSG00000149782	1010.73	-0.394595	0.246823	0.109889	0.822414
FLCN	ENSG00000154803	2002.13	-0.424163	0.265235	0.109776	0.822414
DNAJB1	ENSG00000132002	3712.4	-0.600765	0.375472	0.109593	0.822414
NDUFA4L2	ENSG00000185633	693.842	-0.701891	0.439085	0.109925	0.822414
ALOX5	ENSG00000012779	292.574	0.662175	0.41471	0.110329	0.82344
C7orf25	ENSG00000136197	227.237	0.652729	0.40868	0.110229	0.82344
RNASE1	ENSG00000129538	588.684	0.609282	0.381894	0.110618	0.82344
FAM114A1	ENSG00000197712	1523.49	0.481254	0.301404	0.110331	0.82344
NECTIN3	ENSG00000177707	737.201	0.458651	0.287296	0.110391	0.82344
RHOA	ENSG00000067560	5597.73	0.330447	0.207066	0.110523	0.82344
ARMH3	ENSG00000120029	831.883	-0.422244	0.264569	0.110496	0.82344
WDR77	ENSG00000116455	478.744	-0.431871	0.270563	0.110446	0.82344
LINC00989	ENSG00000250334	341.733	0.582798	0.365356	0.110678	0.823488
SPATS2	ENSG00000123352	409.496	-0.589634	0.369731	0.110765	0.823728
FAM200B	ENSG00000237765	295.244	0.600176	0.376422	0.110841	0.823894
RBM38	ENSG00000132819	557.478	0.636335	0.399319	0.111036	0.824538
NAPB	ENSG00000125814	473.254	-0.511882	0.321206	0.11102	0.824538
AGAP9	ENSG00000204172	404.495	-0.682758	0.428544	0.111114	0.824714
TSPO	ENSG00000100300	545.024	0.69037	0.43356	0.111311	0.824848
CELF2-AS1	ENSG00000181800	324.557	0.621063	0.390329	0.111581	0.824848
SYNJ2BP	ENSG00000213463	1542.45	0.45924	0.288599	0.111548	0.824848
BACE2	ENSG00000182240	2046.38	0.362437	0.227811	0.11162	0.824848
MSANTD2	ENSG00000120458	698.575	-0.570753	0.358665	0.111536	0.824848
BAG3	ENSG00000151929	1310.23	-0.618962	0.388736	0.11133	0.824848
PROM2	ENSG00000155066	136.645	-0.726539	0.456467	0.111462	0.824848
C9	ENSG00000113600	283.409	0.644413	0.405241	0.111791	0.824909
BHLHE40	ENSG00000134107	2654.56	0.607632	0.382041	0.111725	0.824909
TASP1	ENSG00000089123	464.394	-0.593403	0.373152	0.11178	0.824909
ZNF335	ENSG00000198026	1267.14	-0.360265	0.227029	0.112542	0.829651
RBPMS-AS1	ENSG00000254109	1216.41	-0.510496	0.321657	0.112494	0.829651
SLC13A3	ENSG00000158296	111.689	0.707237	0.447095	0.113684	0.829652
S1PR1	ENSG00000170989	486.241	0.617631	0.39019	0.113445	0.829652
PALD1	ENSG00000107719	657.589	0.582226	0.368095	0.113712	0.829652
TTLL12	ENSG00000100304	456.076	0.545759	0.344891	0.113557	0.829652
ETS2	ENSG00000157557	2931.17	0.474842	0.299957	0.113413	0.829652
COPZ1	ENSG00000111481	748.659	0.469434	0.296549	0.113424	0.829652
BNC2	ENSG00000173068	1515.32	0.436117	0.275786	0.113796	0.829652
EIF3F	ENSG00000175390	2061.98	0.40979	0.25848	0.112879	0.829652
BTBD2	ENSG00000133243	1298.96	0.387544	0.244919	0.113574	0.829652
VPS8	ENSG00000156931	1609.29	-0.318377	0.201255	0.11366	0.829652
THADA	ENSG00000115970	1824.88	-0.363619	0.229399	0.112946	0.829652
WDR37	ENSG00000047056	759.79	-0.414252	0.261749	0.113505	0.829652
MEAF6	ENSG00000163875	658.158	-0.417679	0.263941	0.113542	0.829652
KIAA0753	ENSG00000198920	945.299	-0.437872	0.276586	0.113391	0.829652
TMCO4	ENSG00000162542	1040.59	-0.476004	0.300894	0.113657	0.829652
COX19	ENSG00000240230	614.157	-0.499811	0.3157	0.113379	0.829652
ZNF530	ENSG00000183647	102.018	-0.679102	0.428107	0.112673	0.829652
HYAL1	ENSG00000114378	213.444	-0.709433	0.447672	0.113031	0.829652
STK33	ENSG00000130413	112.029	-0.718666	0.45442	0.113763	0.829652
ITPRID1	ENSG00000180347	122.166	-0.721719	0.456244	0.113679	0.829652
SERPINE1	ENSG00000106366	9126.84	-0.72413	0.457898	0.113782	0.829652
ATP2C2-AS1	ENSG00000261286	92.871	-0.724263	0.456646	0.112728	0.829652
ACAN	ENSG00000157766	4450.97	-0.725193	0.457304	0.112785	0.829652
SLC40A1	ENSG00000138449	2534.21	0.520432	0.329289	0.114	0.830342
LIPE-AS1	ENSG00000213904	171.374	-0.71305	0.451157	0.113994	0.830342
NME4	ENSG00000103202	761.548	-0.311754	0.197379	0.114228	0.831611
SEPSECS	ENSG00000109618	408.286	0.439601	0.278593	0.114581	0.833189
TSPAN15	ENSG00000099282	405.496	-0.531531	0.336813	0.114539	0.833189
FAM184B	ENSG00000047662	552.366	0.442024	0.280294	0.114795	0.833739
SENP1	ENSG00000079387	529.261	-0.402817	0.255414	0.114769	0.833739
LYAR	ENSG00000145220	110.678	0.720865	0.457348	0.114983	0.834312
MTOR	ENSG00000198793	2544.88	-0.258172	0.163874	0.115158	0.834784
ZFAS1	ENSG00000177410	514.527	-0.423106	0.268564	0.115156	0.834784
NFE2L1	ENSG00000082641	6134.26	0.365287	0.232008	0.115382	0.835983
GORASP1	ENSG00000114745	1109.29	-0.301843	0.191855	0.115653	0.835983
TPI1	ENSG00000111669	2010.46	-0.362682	0.230422	0.11549	0.835983
DMAP1	ENSG00000178028	1100.19	-0.39614	0.251789	0.115649	0.835983
HMGCS1	ENSG00000112972	950.131	-0.559894	0.355777	0.115552	0.835983
KAZALD1	ENSG00000107821	259.833	0.58116	0.370208	0.116457	0.839559
UBL4A	ENSG00000102178	543.024	0.576345	0.367203	0.116518	0.839559
CRIP2	ENSG00000182809	3957.94	0.534825	0.340812	0.116586	0.839559
GFM2	ENSG00000164347	498.932	-0.378513	0.241084	0.116404	0.839559
SPAG7	ENSG00000091640	292.333	-0.5476	0.348955	0.116589	0.839559
EPHB1	ENSG00000154928	157.385	-0.711967	0.453514	0.116441	0.839559
RASL11A	ENSG00000122035	349.738	-0.543371	0.346336	0.116668	0.839737
JSRP1	ENSG00000167476	1168.09	0.521959	0.332757	0.116744	0.839882
NIPBL-DT	ENSG00000285967	590.494	-0.530503	0.33829	0.116836	0.84015
NOXA1	ENSG00000188747	205.613	0.697263	0.444747	0.116934	0.840456
PIK3IP1	ENSG00000100100	802.943	0.535716	0.342046	0.117299	0.840505
PCDHGB3	ENSG00000262209	1516.52	0.409964	0.261703	0.117225	0.840505
EMC8	ENSG00000131148	283.992	-0.549872	0.351031	0.117244	0.840505
DAB1	ENSG00000173406	903.176	-0.630602	0.40266	0.117327	0.840505
THRA	ENSG00000126351	1784.03	0.42657	0.27247	0.11745	0.840825
PCF11	ENSG00000165494	2556.08	-0.358156	0.228791	0.117482	0.840825
IMMT	ENSG00000132305	1125.37	-0.283241	0.180977	0.117567	0.841018
COP1	ENSG00000143207	1040.91	-0.373588	0.238738	0.11762	0.841018
TCN2	ENSG00000185339	374.439	0.632402	0.404419	0.11788	0.842166
EXOC6	ENSG00000138190	495.319	-0.592832	0.379182	0.117946	0.842166
FASN	ENSG00000169710	3816.63	-0.685611	0.438497	0.117924	0.842166
MTRF1	ENSG00000120662	103.994	0.711896	0.455708	0.118246	0.842954
CLEC7A	ENSG00000172243	146.23	0.708104	0.453327	0.118284	0.842954
SCO2	ENSG00000284194	603.004	0.661438	0.423355	0.1182	0.842954
EFNB1	ENSG00000090776	429.36	0.554212	0.354853	0.118334	0.842954
SAT1	ENSG00000130066	1922.82	0.537327	0.343954	0.11824	0.842954
CASZ1	ENSG00000130940	856.399	-0.631198	0.404246	0.118425	0.84321
ROBO4	ENSG00000154133	531.53	0.577163	0.369697	0.118481	0.84321
EMILIN2	ENSG00000132205	592.793	0.570603	0.365574	0.118561	0.84321
NUTM2E	ENSG00000228570	115.218	-0.71452	0.457816	0.118591	0.84321
ALAD	ENSG00000148218	731.037	0.421614	0.270202	0.118674	0.843407
USP42	ENSG00000106346	668.461	-0.348927	0.223668	0.118755	0.843438
DOCK7	ENSG00000116641	2363.47	-0.429187	0.275142	0.118789	0.843438
ZNF676	ENSG00000196109	242.756	0.675747	0.433742	0.119245	0.843921
ZNF223	ENSG00000178386	126.208	0.67451	0.432838	0.119152	0.843921
SMARCB1	ENSG00000099956	767.461	-0.382583	0.245409	0.119005	0.843921
SS18L1	ENSG00000184402	509.362	-0.460893	0.295811	0.119217	0.843921
CEACAM19	ENSG00000186567	279.093	-0.495596	0.317886	0.118988	0.843921
IPO11	ENSG00000086200	762.471	-0.472113	0.303092	0.119316	0.844026
ICAM1	ENSG00000090339	537.855	0.642261	0.412422	0.119401	0.844084
DDRGK1	ENSG00000198171	414.182	-0.512542	0.329154	0.119435	0.844084
SNAP25	ENSG00000132639	159.539	-0.708206	0.454906	0.119514	0.844249
LOC145694	ENSG00000259426	656.948	-0.712419	0.457958	0.119793	0.845832
NCBP2AS2	ENSG00000270170	145.412	0.62528	0.403089	0.120849	0.846222
RHOJ	ENSG00000126785	419.073	0.60443	0.389648	0.120849	0.846222
TBXAS1	ENSG00000059377	389.963	0.596687	0.384612	0.120806	0.846222
KIAA0040	ENSG00000235750	506.945	0.533277	0.343088	0.120102	0.846222
GLUL	ENSG00000135821	9056.04	0.525387	0.33791	0.11999	0.846222
TMEM14C	ENSG00000111843	541.612	0.502148	0.323582	0.1207	0.846222
TEX261	ENSG00000144043	958.854	0.466647	0.30052	0.120471	0.846222
CACUL1	ENSG00000151893	1692.47	-0.384042	0.247038	0.120045	0.846222
ZNF107	ENSG00000196247	404.009	-0.434326	0.279838	0.120647	0.846222
NEMP2	ENSG00000189362	309.048	-0.453631	0.292135	0.120468	0.846222
TRIM62	ENSG00000116525	308.946	-0.502503	0.323542	0.120391	0.846222
IL7	ENSG00000104432	328.445	-0.545831	0.351057	0.119988	0.846222
PLEKHA7	ENSG00000166689	593.387	-0.554683	0.357131	0.120384	0.846222
CCDC61	ENSG00000104983	228.649	-0.589794	0.380034	0.120674	0.846222
ZNF583	ENSG00000198440	233.54	-0.686638	0.441901	0.120226	0.846222
C1orf21	ENSG00000116667	1050.68	0.548574	0.353963	0.121188	0.847038
AGK	ENSG00000006530	797.687	-0.361481	0.233232	0.121171	0.847038
SLC9A8	ENSG00000197818	677.239	-0.430196	0.277534	0.121126	0.847038
FNBP1L	ENSG00000137942	399.762	-0.586465	0.378256	0.121035	0.847038
ARAP1-AS2	ENSG00000245148	265.135	0.603943	0.389934	0.121422	0.847059
RTKN	ENSG00000114993	285.698	0.506569	0.32701	0.121359	0.847059
CD2BP2	ENSG00000169217	719.152	0.403412	0.260394	0.121324	0.847059
SLC39A1	ENSG00000143570	1086.84	0.368443	0.23795	0.121525	0.847059
RPL18A	ENSG00000105640	2890.81	0.361805	0.233619	0.121454	0.847059
RPS6KA5	ENSG00000100784	425.243	-0.677631	0.437622	0.121517	0.847059
ZNF789	ENSG00000198556	405.478	-0.476561	0.30798	0.121773	0.848253
CABP1	ENSG00000157782	189.945	-0.642534	0.41528	0.121808	0.848253
DOK3	ENSG00000146094	180.341	0.680989	0.44073	0.122313	0.848853
SLC2A10	ENSG00000197496	459.935	0.653318	0.422895	0.122377	0.848853
STK10	ENSG00000072786	697.401	0.54241	0.350823	0.122078	0.848853
CLK1	ENSG00000013441	2939.3	0.298951	0.193487	0.12233	0.848853
DTNA	ENSG00000134769	3059.55	-0.320606	0.207525	0.12237	0.848853
RYR3	ENSG00000198838	3303.13	-0.387138	0.250564	0.12233	0.848853
RNASEH2B	ENSG00000136104	1029.44	-0.392195	0.253754	0.122209	0.848853
PRRX2	ENSG00000167157	200.019	-0.655994	0.424692	0.122435	0.848853
NSUN7	ENSG00000179299	190.024	-0.69567	0.450266	0.122341	0.848853
LXN	ENSG00000079257	194.218	0.540671	0.350364	0.122789	0.849335
PLEKHG2	ENSG00000090924	1900.83	-0.325398	0.21087	0.1228	0.849335
NECAP2	ENSG00000157191	915.545	-0.391292	0.253448	0.122619	0.849335
ZNF227	ENSG00000131115	545.339	-0.401621	0.26019	0.122692	0.849335
UBE2E3	ENSG00000170035	439.69	0.349699	0.226747	0.123014	0.85043
S100A9	ENSG00000163220	347.889	0.610708	0.396193	0.12321	0.850883
FTH1	ENSG00000167996	8831.01	0.369653	0.239913	0.123371	0.850883
ATOX1	ENSG00000177556	347.16	-0.394807	0.256269	0.123414	0.850883
NME9	ENSG00000181322	135.8	-0.64085	0.415913	0.123359	0.850883
ARHGAP26	ENSG00000145819	2310.7	0.456931	0.296832	0.123716	0.851415
HOPX	ENSG00000171476	251.473	-0.705074	0.457982	0.123677	0.851415
UBE2QL1	ENSG00000215218	183.667	-0.676518	0.439552	0.123777	0.851452
PRIMA1	ENSG00000175785	492.441	0.560322	0.364222	0.123949	0.851863
NXPE3	ENSG00000144815	1201.36	0.319735	0.207818	0.123918	0.851863
BPGM	ENSG00000172331	215.16	0.698561	0.454848	0.124585	0.852383
TMEM35B	ENSG00000243749	200.25	0.587796	0.382499	0.12436	0.852383
VEGFB	ENSG00000173511	1045.94	0.5519	0.359307	0.124535	0.852383
NR4A1	ENSG00000123358	18701.1	0.547968	0.356718	0.124504	0.852383
EEF1AKNMT	ENSG00000010165	476.882	0.531322	0.345943	0.124571	0.852383
SLC27A1	ENSG00000130304	734.99	0.469225	0.305337	0.124357	0.852383
PCDHGB5	ENSG00000276547	1587.84	0.373863	0.243306	0.124393	0.852383
SVIL	ENSG00000197321	22995.5	-0.308053	0.200422	0.124288	0.852383
LINC01592	ENSG00000253658	202.967	-0.703518	0.457782	0.124343	0.852383
PRDX2	ENSG00000167815	599.497	0.500253	0.325918	0.124807	0.852846
RAD51D	ENSG00000185379	537.922	0.393478	0.256435	0.124927	0.852846
ZNF839	ENSG00000022976	321.635	-0.502239	0.327247	0.124848	0.852846
GTF2F2	ENSG00000188342	235.664	-0.502947	0.32763	0.124758	0.852846
TPBG	ENSG00000146242	416.049	0.540189	0.352835	0.12577	0.85291
PRKCZ	ENSG00000067606	186.483	0.48809	0.318523	0.125434	0.85291
OAZ1	ENSG00000104904	3646.39	0.441963	0.288708	0.125811	0.85291
SERINC3	ENSG00000132824	3189.84	0.438108	0.285868	0.125386	0.85291
TMEM167A	ENSG00000174695	1121.42	0.414529	0.27083	0.125872	0.85291
CD9	ENSG00000010278	3079.87	0.369339	0.24126	0.1258	0.85291
SMAD3	ENSG00000166949	2090.38	0.346036	0.225906	0.12558	0.85291
SDC4	ENSG00000124145	1696.09	-0.406153	0.265196	0.125641	0.85291
MRPL3	ENSG00000114686	529.847	-0.448477	0.292948	0.125792	0.85291
CHD1L	ENSG00000131778	913.879	-0.480058	0.313269	0.125421	0.85291
MPC1	ENSG00000060762	412.335	-0.53144	0.347211	0.12587	0.85291
PKD1L3	ENSG00000277481	129.517	-0.679521	0.443712	0.125659	0.85291
PCAT2	ENSG00000254166	105.03	-0.686835	0.448757	0.125886	0.85291
KLKB1	ENSG00000164344	231.32	-0.689948	0.450356	0.125521	0.85291
MST1R	ENSG00000164078	107.054	-0.69464	0.453171	0.125315	0.85291
ANLN	ENSG00000011426	119.985	-0.69807	0.456108	0.125894	0.85291
CEP63	ENSG00000182923	892.231	-0.344752	0.225317	0.125998	0.853235
HGF	ENSG00000019991	465.661	0.670478	0.438656	0.126393	0.853251
CAPNS1	ENSG00000126247	1358.64	0.46798	0.305965	0.126135	0.853251
CCDC142	ENSG00000135637	754.772	0.424511	0.277526	0.126109	0.853251
PIBF1	ENSG00000083535	586.295	-0.415357	0.271676	0.126297	0.853251
RANBP17	ENSG00000204764	383.747	-0.644913	0.421924	0.126387	0.853251
SPTBN2	ENSG00000173898	289.97	-0.677859	0.443242	0.126185	0.853251
ANKRD61	ENSG00000157999	101.309	-0.692311	0.452804	0.126279	0.853251
ARMCX4	ENSG00000196440	1019.42	-0.439847	0.287959	0.126645	0.854573
LGALS9	ENSG00000168961	206.09	0.683202	0.448034	0.127287	0.854829
HLA-DOA	ENSG00000204252	278.832	0.63998	0.419705	0.127301	0.854829
ZBTB7C	ENSG00000184828	388.773	0.594506	0.389804	0.127224	0.854829
SERINC1	ENSG00000111897	5490.34	0.468795	0.307177	0.126975	0.854829
FAR2	ENSG00000064763	465.823	0.459138	0.3009	0.127039	0.854829
TM9SF1	ENSG00000100926	547.348	0.406302	0.266368	0.127175	0.854829
FAM126A	ENSG00000122591	2429.75	0.307606	0.201485	0.126837	0.854829
PPP2R3C	ENSG00000092020	387.202	-0.44829	0.293739	0.126973	0.854829
CKB	ENSG00000166165	2668.69	-0.486772	0.318968	0.12699	0.854829
ELOF1	ENSG00000130165	335.509	-0.532781	0.349198	0.127077	0.854829
PCAT1	ENSG00000253438	247.266	-0.659677	0.432599	0.12728	0.854829
MIR605	ENSG00000207813	98.8328	-0.68602	0.450103	0.127474	0.855612
ANO6	ENSG00000177119	4263.78	0.38917	0.255426	0.127605	0.855946
KDM2B	ENSG00000089094	794.57	-0.385838	0.253259	0.127636	0.855946
UCK1	ENSG00000130717	464.164	0.449848	0.29537	0.127759	0.856393
SH3BGRL3	ENSG00000142669	361.749	0.580415	0.381176	0.127835	0.856528
FAM136A	ENSG00000035141	290.161	-0.534339	0.351182	0.128124	0.85771
ECPAS	ENSG00000136813	4427.49	-0.247275	0.162567	0.128243	0.858131
IL1RAP	ENSG00000196083	261.758	0.643109	0.424176	0.129485	0.85887
LIMD2	ENSG00000136490	406.948	0.576493	0.380914	0.130166	0.85887
PTPRE	ENSG00000132334	598.549	0.523463	0.345234	0.129454	0.85887
[truncated: 12,368 more rows]
