# Supplementary material for: Calciprotein particle counts associate with vascular remodelling in chronic kidney disease
Source: Cardiovasc Res. 2024 Aug 5;120(15):1953–66. doi: 10.1093/cvr/cvae164 (PMC11629976; doi:10.1093/cvr/cvae164)
Supplement: cvae164_Supplementary_Data [file cvae164_supplementary_data.zip › Supplemental Table 5_KD vs MOD_CVR_2024_0182R.xlsx]

## Sheet: DESeq2 analysis_KD vs MOD
Gene Name:	Ensembl ID:	Mean Count:	Log2 Fold Change [CKD/KD]:	S.E.M. Log2 Fold Change:	P-value:	FDR P-value:		Genes in red:	significantly upregulated in living donor [KD] (vs multi-organ donor [MOD]); differentially expressed genes using Log2 Fold difference > 1 and an FDR-adjusted P-value <0.05
PER3	ENSG00000049246	2715.49	1.91724	0.233217	2.0208e-16	2.30008e-12		Genes in blue:	significantly downregulated in living donor [KD] (vs multi-organ donor [MOD]); differentially expressed genes using Log2 Fold difference < -1 and an FDR-adjusted P-value <0.05
HLF	ENSG00000108924	900.381	1.91909	0.290356	3.85719e-11	2.19512e-07		Genes in black:	not significantly different between living donor [KD] and multi-organ donor [MOD]
ABI3BP	ENSG00000154175	4982.59	1.53011	0.256528	2.45088e-09	6.97398e-06
SLIT2	ENSG00000145147	4558.01	1.91836	0.320303	2.10877e-09	6.97398e-06
CCDC80	ENSG00000091986	19810.4	1.57894	0.285278	3.11703e-08	5.913e-05
ALDH1A1	ENSG00000165092	2106.53	1.22144	0.222079	3.79735e-08	6.1745e-05
C1QTNF3	ENSG00000082196	509.359	1.83206	0.340834	7.64887e-08	9.67327e-05
IGSF10	ENSG00000152580	897.483	2.1878	0.42577	2.76991e-07	0.000315271
NR4A2	ENSG00000153234	1993.68	2.02579	0.412387	8.99894e-07	0.000730122
MATN2	ENSG00000132561	2829.37	1.39774	0.286332	1.05263e-06	0.000748814
COL4A3	ENSG00000169031	623.998	1.65895	0.345168	1.53818e-06	0.000833691
OSR1	ENSG00000143867	1468.4	1.41561	0.305663	3.63409e-06	0.00188015
PER2	ENSG00000132326	1939.65	1.29497	0.281174	4.11312e-06	0.00195065
ANK2	ENSG00000145362	5324.1	1.33435	0.295272	6.21134e-06	0.00271913
ANXA1	ENSG00000135046	5733.41	1.2351	0.275567	7.39361e-06	0.00300631
LUM	ENSG00000139329	4503.47	1.70705	0.380879	7.39884e-06	0.00300631
SEMA3B	ENSG00000012171	1810.57	1.3368	0.308414	1.46141e-05	0.00536572
JUN	ENSG00000177606	14192.7	1.02373	0.239642	1.93812e-05	0.00648813
ENSG00000267519	ENSG00000267519	10728.1	1.42079	0.332117	1.88605e-05	0.00648813
MGAT4C	ENSG00000182050	280.348	1.89396	0.444932	2.07423e-05	0.00674541
MYOC	ENSG00000034971	1098.84	1.45381	0.342233	2.1568e-05	0.00681909
CGNL1	ENSG00000128849	1924.74	1.38737	0.330378	2.67679e-05	0.00761681
COLGALT2	ENSG00000198756	697.918	1.78268	0.432141	3.70346e-05	0.0093673
CDON	ENSG00000064309	750.449	1.47388	0.362581	4.80394e-05	0.0112386
JDP2	ENSG00000140044	682.704	1.27787	0.316889	5.51762e-05	0.0125603
EMP1	ENSG00000134531	5361	1.42104	0.353002	5.68333e-05	0.0126838
ADD3	ENSG00000148700	2214.1	1.10466	0.275546	6.09763e-05	0.0133468
LTBP4	ENSG00000090006	14946.7	1.24836	0.317232	8.31427e-05	0.017206
HSPA1B	ENSG00000204388	4069.07	1.62094	0.412731	8.58845e-05	0.017456
FBLN1	ENSG00000077942	16217.1	1.22955	0.314233	9.12084e-05	0.0179401
NR1D2	ENSG00000174738	1860.29	1.20553	0.310976	0.000105923	0.0198787
FOS	ENSG00000170345	34764.4	1.38767	0.358689	0.000109404	0.0200845
ENSG00000215386	ENSG00000215386	2156.65	1.23414	0.32266	0.000130822	0.0232659
TNXB	ENSG00000168477	15046.2	1.27357	0.33503	0.000143904	0.0248169
CRIP1	ENSG00000213145	1582.86	1.13795	0.302691	0.000170291	0.0280907
LRRC7	ENSG00000033122	491.31	1.64822	0.444857	0.000211339	0.0329516
PPL	ENSG00000118898	1529.76	1.31549	0.359891	0.000256926	0.0370168
GALNT16	ENSG00000100626	820.213	1.16611	0.31977	0.000265601	0.0377884
COL6A6	ENSG00000206384	307.396	1.63837	0.450882	0.000279389	0.0383133
TMOD2	ENSG00000128872	1194.45	1.04044	0.286817	0.000286117	0.0387689
TIPARP	ENSG00000163659	2131.56	1.41881	0.391781	0.000292985	0.0387763
ESR1	ENSG00000091831	1228.63	1.32773	0.367867	0.000307052	0.0401709
TRPM3	ENSG00000083067	402.826	1.5826	0.444546	0.000370785	0.0456642
SCARA5	ENSG00000168079	2961.74	1.33132	0.377222	0.000416694	0.048339
PLIN2	ENSG00000147872	717.801	-1.84426	0.319919	8.1768e-09	1.86137e-05
RPS29	ENSG00000213741	8799.97	-2.48444	0.454354	4.54935e-08	6.47259e-05
ENSG00000225721	ENSG00000225721	367.198	-2.18166	0.43834	6.4544e-07	0.0006122
ENSG00000211896	ENSG00000211896	1208.31	-2.12468	0.426591	6.33851e-07	0.0006122
ENSG00000263740	ENSG00000263740	831.474	-2.19837	0.448719	9.62206e-07	0.000730122
CA12	ENSG00000074410	450.43	-1.81618	0.369559	8.90291e-07	0.000730122
ENSG00000227827	ENSG00000227827	577.944	-1.95166	0.402234	1.22195e-06	0.000772682
ENSG00000196205	ENSG00000196205	955.517	-1.27928	0.263573	1.21229e-06	0.000772682
MYO10	ENSG00000145555	1026.29	-1.88362	0.39002	1.36834e-06	0.000801626
ITGA5	ENSG00000161638	18075.8	-1.56587	0.324614	1.40859e-06	0.000801626
DEPP1	ENSG00000165507	2454.14	-1.77473	0.384118	3.83242e-06	0.00189655
FSIP1	ENSG00000150667	2716.76	-1.82396	0.403417	6.14636e-06	0.00271913
FAM20C	ENSG00000177706	918.771	-1.56479	0.349715	7.65971e-06	0.00300631
IGFBP4	ENSG00000141753	6771.81	-1.63563	0.372295	1.11608e-05	0.0042344
PDE1B	ENSG00000123360	564.194	-1.68572	0.393974	1.87946e-05	0.00648813
CNR1	ENSG00000118432	437.297	-1.86663	0.441477	2.35625e-05	0.00705758
VWF	ENSG00000110799	13128	-1.67801	0.396467	2.31209e-05	0.00705758
H1-3	ENSG00000124575	466.614	-1.88149	0.449841	2.88228e-05	0.00762934
GGT5	ENSG00000099998	785.039	-1.69687	0.405054	2.79896e-05	0.00762934
ENSG00000258086	ENSG00000258086	1589.21	-1.41805	0.338768	2.84012e-05	0.00762934
MT1X	ENSG00000187193	847.174	-1.80875	0.433918	3.06723e-05	0.00793437
VSIG4	ENSG00000155659	750.659	-1.74023	0.426645	4.52553e-05	0.0111977
ABCC3	ENSG00000108846	729.025	-1.67594	0.412068	4.75945e-05	0.0112386
EGLN3	ENSG00000129521	342.845	-1.38222	0.340171	4.83825e-05	0.0112386
CYBC1	ENSG00000178927	895.932	-1.25456	0.315157	6.86969e-05	0.014753
ARMC9	ENSG00000135931	1525.65	-1.08147	0.273409	7.63783e-05	0.0160988
C1QC	ENSG00000159189	1262.5	-1.71162	0.437497	9.14183e-05	0.0179401
APOE	ENSG00000130203	1291.88	-1.72547	0.44526	0.000106537	0.0198787
SLC39A14	ENSG00000104635	2247.91	-1.30409	0.336484	0.000106342	0.0198787
CYP1B1	ENSG00000138061	996.297	-1.65607	0.437177	0.000151809	0.0256215
DSP	ENSG00000096696	728.547	-1.70182	0.453198	0.000173248	0.0281701
LAMB1	ENSG00000091136	3900.45	-1.34263	0.363769	0.000223473	0.0343725
DPP3	ENSG00000254986	309.438	-1.25118	0.340455	0.000237834	0.0360937
GADD45A	ENSG00000116717	933.493	-1.50833	0.412326	0.0002541	0.0370168
PHC2	ENSG00000134686	2586.43	-1.1419	0.312061	0.000252982	0.0370168
SEPTIN4	ENSG00000108387	668.203	-1.01076	0.275914	0.00024896	0.0370168
LYPLA2	ENSG00000011009	358.448	-1.33058	0.365551	0.000272699	0.0379883
GRAMD1A	ENSG00000089351	1363.41	-1.00639	0.277762	0.000290945	0.0387763
POLD4	ENSG00000175482	503.23	-1.18931	0.330519	0.000320293	0.0405064
BOP1	ENSG00000261236	468.729	-1.38635	0.390656	0.00038705	0.046866
DRAP1	ENSG00000175550	276.841	-1.36321	0.386342	0.000417894	0.048339
MIR145	ENSG00000276365	914.032	-1.10365	0.312924	0.00042045	0.048339
GPC6	ENSG00000183098	3469.72	0.890758	0.211175	2.4637e-05	0.00719022
MEIS1	ENSG00000143995	2046.83	0.905682	0.235935	0.000123691	0.0223468
AHI1	ENSG00000135541	2332.21	0.660877	0.173591	0.000140604	0.0246209
SND1	ENSG00000197157	3108.47	-0.775678	0.204879	0.000153072	0.0256215
NRK	ENSG00000123572	1020.39	0.902773	0.241607	0.000186574	0.0299096
ENSG00000238018	ENSG00000238018	2069.01	0.955707	0.256053	0.000189624	0.0299764
GUCY1A1	ENSG00000164116	4377.21	0.995539	0.273574	0.000273681	0.0379883
ENO1	ENSG00000074800	4828.12	-0.613248	0.170075	0.000311262	0.040259
PDIA4	ENSG00000155660	1393.09	-0.897573	0.249417	0.000319835	0.0405064
HERC2	ENSG00000128731	5116.81	-0.650584	0.18283	0.000373113	0.0456642
LRRK2	ENSG00000188906	2663.24	0.594843	0.166937	0.000366256	0.0456642
NBPF14	ENSG00000270629	1605.01	-0.8792	0.249063	0.000415521	0.048339
NFIA	ENSG00000162599	12843.2	0.828011	0.234516	0.000414433	0.048339
LRRC32	ENSG00000137507	2474.8	-1.18394	0.337313	0.000448244	0.0510191
CXCL14	ENSG00000145824	862.282	-1.50337	0.428769	0.000454495	0.0512185
URB1	ENSG00000142207	1917.03	-0.904886	0.258601	0.00046673	0.0520816
EGFL7	ENSG00000172889	993.257	-1.45991	0.418033	0.000478832	0.0525741
AP2S1	ENSG00000042753	455.67	-1.40849	0.403999	0.000489627	0.0525741
IRAK1	ENSG00000184216	1155.11	-1.21015	0.346936	0.000486447	0.0525741
SPTBN1	ENSG00000115306	30098.1	0.786486	0.225265	0.00048054	0.0525741
RHOBTB1	ENSG00000072422	1013.95	0.941825	0.27034	0.000494239	0.0525741
TPST2	ENSG00000128294	412.678	-1.40838	0.405902	0.000520948	0.0543984
FAM126A	ENSG00000122591	2429.75	0.77172	0.222278	0.000516836	0.0543984
PLXND1	ENSG00000004399	4385.58	-0.877189	0.2531	0.0005287	0.054706
ADRA2A	ENSG00000150594	294.833	-1.44383	0.417146	0.000537756	0.0551418
FHOD1	ENSG00000135723	1072.41	-1.25142	0.362144	0.000549098	0.0558021
SERPINF2	ENSG00000167711	323.334	-1.57477	0.456541	0.000561952	0.056603
ATP1A2	ENSG00000018625	4037.15	1.05651	0.306621	0.000569712	0.0568813
RANGAP1	ENSG00000100401	1073.6	-1.11004	0.323625	0.000603552	0.0597359
ZNF483	ENSG00000173258	2285.86	0.804791	0.235943	0.00064736	0.0635194
SEMA3C	ENSG00000075223	1567.66	1.01154	0.297084	0.000661888	0.0643898
COL4A1	ENSG00000187498	22857.8	-0.826768	0.243326	0.000679353	0.0655287
CYS1	ENSG00000205795	595.641	0.927485	0.274609	0.000731552	0.0699708
TRA2B	ENSG00000136527	3695.58	0.833905	0.247189	0.000742035	0.0703821
DENND3	ENSG00000105339	2784.38	-1.09592	0.325745	0.000767254	0.0715669
RPS2	ENSG00000140988	3288.11	-1.03177	0.306505	0.000761999	0.0715669
ATN1	ENSG00000111676	3317.66	-0.770821	0.229264	0.00077339	0.0715669
HAPLN3	ENSG00000140511	1099.25	-1.01591	0.302642	0.000788465	0.0723734
SORL1	ENSG00000137642	3791.15	0.857651	0.255943	0.000805362	0.0733331
FGF14	ENSG00000102466	3607.63	1.0582	0.31602	0.000812451	0.0733914
CALM2	ENSG00000143933	5341.14	0.728999	0.217968	0.000824224	0.0738687
STK32A	ENSG00000169302	409.639	1.15424	0.346052	0.000851603	0.0751391
ENSG00000284669	ENSG00000284669	1170.33	1.42633	0.427495	0.000848474	0.0751391
PECAM1	ENSG00000261371	4079.09	-1.25113	0.375714	0.000868402	0.0757982
ENSG00000268173	ENSG00000268173	740.394	-1.03639	0.311346	0.000872392	0.0757982
LINC00472	ENSG00000233237	2580.21	0.844051	0.254058	0.000892872	0.0769899
TRAF3IP2	ENSG00000056972	613.756	-0.945988	0.285846	0.000934843	0.0800029
ASS1	ENSG00000130707	517.395	-1.01634	0.307938	0.000965248	0.0819884
HIF1A-AS1	ENSG00000258777	306.391	-1.40691	0.427916	0.00100967	0.0851261
CD163	ENSG00000177575	2797.43	-1.48336	0.454703	0.00110526	0.0873612
RHBDF2	ENSG00000129667	439.126	-1.37956	0.421202	0.00105553	0.0873612
CPM	ENSG00000135678	732.035	-1.25663	0.384315	0.00107624	0.0873612
BCR	ENSG00000186716	2953.19	-0.961543	0.29473	0.00110454	0.0873612
ST6GAL1	ENSG00000073849	2221.53	-0.738956	0.226198	0.00108751	0.0873612
NFIB	ENSG00000147862	8462.4	0.560078	0.1712	0.00106984	0.0873612
CRY2	ENSG00000121671	2271.77	0.70718	0.216587	0.00109423	0.0873612
PIK3R1	ENSG00000145675	6587.54	0.982188	0.300763	0.00109213	0.0873612
ATF3	ENSG00000162772	6624.58	1.30258	0.398037	0.00106602	0.0873612
RORA	ENSG00000069667	2028.67	0.912911	0.281011	0.00115946	0.0910139
OSMR	ENSG00000145623	2852.07	-0.721859	0.222503	0.00117753	0.0917987
PRMT9	ENSG00000164169	419.117	1.14749	0.354451	0.00120633	0.0934046
ENSG00000263934	ENSG00000263934	872.35	-1.42025	0.440248	0.0012552	0.0959253
B3GALNT1	ENSG00000169255	381.325	1.11438	0.345448	0.00125574	0.0959253
CYP1B1-AS1	ENSG00000232973	636.594	-1.46203	0.454386	0.00129268	0.097055
OCA2	ENSG00000104044	326.479	1.19815	0.372209	0.00128632	0.097055
TSHZ2	ENSG00000182463	1265.21	1.20735	0.375323	0.00129611	0.097055
CLDN15	ENSG00000106404	276.811	-1.37465	0.428461	0.00133498	0.0989409
ENSG00000287269	ENSG00000287269	414.565	-1.15272	0.359376	0.00133868	0.0989409
C14orf132	ENSG00000227051	3880.3	0.985819	0.307823	0.00136215	0.100026
ENSG00000257341	ENSG00000257341	1684.42	0.93514	0.292513	0.00138904	0.101347
TXNDC5	ENSG00000239264	3011.77	-1.0596	0.333921	0.00150764	0.109299
KRT8	ENSG00000170421	688.071	-1.42052	0.44909	0.00156097	0.111742
RAMP1	ENSG00000132329	842.768	-1.08405	0.342655	0.00155785	0.111742
C1QTNF7	ENSG00000163145	1461.86	0.891771	0.282467	0.00159354	0.113361
PIM3	ENSG00000198355	701.501	-1.19296	0.378839	0.00163832	0.115107
COX3	ENSG00000198938	33613.3	1.21732	0.386367	0.00162882	0.115107
SLC16A3	ENSG00000141526	700.41	-1.25331	0.398996	0.00168283	0.116217
BDH2	ENSG00000164039	733.448	0.89653	0.285444	0.00168475	0.116217
ABCA8	ENSG00000141338	2019.19	1.10384	0.351128	0.0016682	0.116217
ZNRF2	ENSG00000180233	547.902	-1.1115	0.354355	0.00170865	0.116255
GSE1	ENSG00000131149	2070.34	-0.927782	0.295901	0.00171594	0.116255
ACTN2	ENSG00000077522	1537.61	1.2112	0.386033	0.00170359	0.116255
CLK1	ENSG00000013441	2939.3	0.669375	0.213661	0.00173099	0.116581
SOD2	ENSG00000112096	5690.16	-0.779321	0.249056	0.00175347	0.1174
STAB1	ENSG00000010327	7351.75	-1.19891	0.384028	0.00179668	0.118165
IL1R1	ENSG00000115594	1860.37	-0.900927	0.288577	0.0017965	0.118165
BMPR1B	ENSG00000138696	627.109	1.23189	0.394793	0.00180642	0.118165
CRISPLD1	ENSG00000121005	1350.09	1.30114	0.41673	0.00179475	0.118165
ENSG00000187653	ENSG00000187653	756.096	1.2314	0.395917	0.00186936	0.121583
HIP1	ENSG00000127946	3177.95	-0.874779	0.282129	0.00193109	0.124885
COX1	ENSG00000198804	205276	1.1599	0.374399	0.00194817	0.125278
ATOH8	ENSG00000168874	2224.83	-1.04024	0.335965	0.00195962	0.125306
ENSG00000224821	ENSG00000224821	2578.13	-0.914021	0.295395	0.00197325	0.125472
PDZRN4	ENSG00000165966	1247.57	0.980133	0.316946	0.00198523	0.125533
STOML1	ENSG00000067221	341.112	-1.24687	0.404477	0.00205151	0.126813
PCYT2	ENSG00000185813	395.364	-1.08019	0.350106	0.00203331	0.126813
CHCHD3	ENSG00000106554	842.744	-0.834328	0.270596	0.00204719	0.126813
HEATR5A	ENSG00000129493	2196.84	0.566035	0.183702	0.00206118	0.126813
ENPP1	ENSG00000197594	1518.15	1.15044	0.373235	0.00205383	0.126813
PLP1	ENSG00000123560	384.651	1.27673	0.41463	0.00207546	0.127005
LOC107984360	ENSG00000236304	442.496	-1.09912	0.357558	0.00211241	0.128575
MT1E	ENSG00000169715	670.679	-1.32715	0.432011	0.00212603	0.128715
ENSG00000255410	ENSG00000255410	367.353	-1.07509	0.35037	0.00215179	0.129492
ANKRD52	ENSG00000139645	1530.18	-0.618769	0.201745	0.00216161	0.129492
PLEKHM2	ENSG00000116786	2185.42	-0.742267	0.242317	0.0021898	0.130494
IGFBP3	ENSG00000146674	2233.75	-1.20432	0.393624	0.00221657	0.13072
ENSG00000264044	ENSG00000264044	1065.5	-0.633234	0.206875	0.00220633	0.13072
HOXC10	ENSG00000180818	437.877	-1.10529	0.361615	0.00223916	0.131372
THBS1	ENSG00000137801	13795	-1.33103	0.436321	0.00228405	0.133318
FHL3	ENSG00000183386	377.218	-1.18532	0.389043	0.00231321	0.13365
PDGFRL	ENSG00000104213	589.641	1.35207	0.443578	0.00230298	0.13365
GJA4	ENSG00000187513	483.871	-1.03362	0.340031	0.00236747	0.136094
HDHD5	ENSG00000069998	393.474	-1.13596	0.375478	0.00248324	0.139233
ECE1	ENSG00000117298	3660.54	-0.854722	0.282464	0.00247853	0.139233
JUND	ENSG00000130522	3342.22	0.861272	0.284289	0.00244908	0.139233
ENSG00000259367	ENSG00000259367	493.514	1.05404	0.347877	0.00244622	0.139233
ABCA10	ENSG00000154263	1129.34	1.27004	0.419637	0.00247385	0.139233
TACC3	ENSG00000013810	350.304	-1.37741	0.45565	0.00250315	0.139661
EML6	ENSG00000214595	498.952	-1.20791	0.400169	0.00254023	0.139676
PDGFA	ENSG00000197461	1453.56	-0.941882	0.311954	0.00253364	0.139676
NRXN1	ENSG00000179915	536.391	1.32018	0.43716	0.00252859	0.139676
HGS	ENSG00000185359	1820.51	-0.869154	0.288253	0.00256771	0.140118
RIMS4	ENSG00000101098	387.321	1.27692	0.423574	0.00257289	0.140118
SPSB2	ENSG00000111671	272.777	-1.31958	0.438224	0.00260212	0.140367
SFRP4	ENSG00000106483	2368.32	1.01407	0.336637	0.00259235	0.140367
RPS6KA2	ENSG00000071242	1267	-1.04686	0.347921	0.00262203	0.140773
FMNL3	ENSG00000161791	2796.66	-0.790228	0.262882	0.00264696	0.141445
HEXD	ENSG00000169660	532.586	-1.07495	0.358014	0.00267742	0.142404
RPL13	ENSG00000167526	8167.24	-0.996775	0.332293	0.00270259	0.142412
RPL41	ENSG00000229117	1976.13	-0.856	0.285331	0.00269953	0.142412
NOTCH4	ENSG00000204301	1348.18	-1.20602	0.402294	0.00271891	0.142611
DCN	ENSG00000011465	26183.1	1.13369	0.378356	0.0027322	0.142651
PRKAR2A-AS1	ENSG00000224424	275.797	-1.35959	0.454985	0.00280614	0.145179
NNMT	ENSG00000166741	3971.63	-1.10124	0.368367	0.00279425	0.145179
ABCA1	ENSG00000165029	3406.34	-1.10861	0.371844	0.00286949	0.147041
TIMP1	ENSG00000102265	2521.74	-1.07294	0.359938	0.0028739	0.147041
PLOD1	ENSG00000083444	1350.24	-1.04553	0.350989	0.0028938	0.147041
ITGB8	ENSG00000105855	975.568	1.1659	0.391375	0.00289212	0.147041
ENG	ENSG00000106991	2822.47	-1.08207	0.363534	0.00291527	0.147474
LOC101929709	ENSG00000251136	1198.27	0.960603	0.323438	0.00297818	0.14999
TOMM40	ENSG00000130204	591.78	-1.17952	0.397525	0.0030055	0.150699
C1QTNF1	ENSG00000173918	2818.27	-0.962401	0.325475	0.00310739	0.154095
PCM1	ENSG00000078674	5370.03	0.552097	0.186617	0.00309188	0.154095
CENPC	ENSG00000145241	1494.32	0.762527	0.257935	0.00311385	0.154095
HYAL2	ENSG00000068001	848.535	-1.25718	0.426601	0.00320907	0.156136
RPS19	ENSG00000105372	4165.85	-1.10548	0.37489	0.00319008	0.156136
IRF2BPL	ENSG00000119669	1505.46	-0.940582	0.319179	0.00320996	0.156136
EPM2AIP1	ENSG00000178567	1602.69	0.666313	0.225907	0.00318279	0.156136
SH3BP4	ENSG00000130147	905.251	-0.795355	0.270177	0.00324178	0.157012
CLPTM1L	ENSG00000049656	1111.31	-0.826438	0.28092	0.00326211	0.157328
ENSG00000203546	ENSG00000203546	1387.47	0.613781	0.208731	0.00327644	0.157352
GTPBP6	ENSG00000178605	1161.62	-0.9591	0.32794	0.00344875	0.163557
HSPA5	ENSG00000044574	5266.85	-0.659222	0.225301	0.00343394	0.163557
FOSB	ENSG00000125740	10947.3	1.33629	0.456786	0.00343995	0.163557
TEF	ENSG00000167074	1056.01	0.898945	0.307565	0.0034692	0.163844
ARHGEF17	ENSG00000110237	9831.24	-0.784721	0.268921	0.00352241	0.16567
TANGO6	ENSG00000103047	780.199	-0.710313	0.243809	0.00357522	0.166432
RAB30	ENSG00000137502	1194.45	0.839697	0.288282	0.00358249	0.166432
ENSG00000236432	ENSG00000236432	353.265	0.950898	0.326406	0.003577	0.166432
WDR4	ENSG00000160193	317.466	-1.13889	0.391786	0.00364998	0.166844
NIBAN2	ENSG00000136830	3018.39	-0.813387	0.279659	0.00363176	0.166844
SLC6A1	ENSG00000157103	594.207	1.17727	0.404851	0.0036384	0.166844
NLRP3	ENSG00000162711	280.342	1.21787	0.418463	0.00361033	0.166844
CDC25B	ENSG00000101224	978.083	-1.00705	0.346586	0.00366506	0.166863
EPB41L2	ENSG00000079819	3401.47	0.83312	0.287828	0.00379751	0.172204
TBCD	ENSG00000141556	2633.63	-0.840285	0.290575	0.0038304	0.173007
HYOU1	ENSG00000149428	1877.92	-0.823145	0.284926	0.00386492	0.173875
CALR	ENSG00000179218	6472.47	-0.598953	0.207608	0.00391382	0.175382
TBC1D16	ENSG00000167291	1913.35	-0.81206	0.281787	0.00395379	0.176479
MMP16	ENSG00000156103	1829.05	1.11963	0.388732	0.00397418	0.176696
APOB	ENSG00000084674	759.874	0.967619	0.336243	0.00400534	0.176701
ENSG00000273294	ENSG00000273294	505.99	1.2169	0.422828	0.0040021	0.176701
IL33	ENSG00000137033	1082.41	0.967757	0.336555	0.00403418	0.177286
SCO2	ENSG00000284194	603.004	-1.25777	0.438093	0.00409168	0.178435
ZBTB20	ENSG00000181722	11312.1	0.616552	0.214715	0.00408544	0.178435
CTBP1-AS	ENSG00000280927	1360.44	-0.823635	0.287258	0.00414081	0.179888
IFI30	ENSG00000216490	272.227	-1.28177	0.447343	0.00416615	0.180301
RABGAP1L	ENSG00000152061	1923.5	0.690383	0.241211	0.00420775	0.181412
ABHD12	ENSG00000100997	683.503	-0.849897	0.29721	0.00424199	0.182197
IL10RA	ENSG00000110324	527.459	-1.06547	0.373013	0.00428485	0.183347
ITGA10	ENSG00000143127	2988.3	-1.18366	0.415928	0.00442944	0.185443
CAPN15	ENSG00000103326	823.386	-1.02445	0.359433	0.00436936	0.185443
PISD	ENSG00000241878	809.083	-1.01228	0.355445	0.00440052	0.185443
HOXC4	ENSG00000198353	431.184	-0.887706	0.31144	0.00436741	0.185443
ENSG00000258017	ENSG00000258017	4126.1	-0.795947	0.279655	0.00442484	0.185443
CAB39L	ENSG00000102547	1151.75	0.853842	0.300048	0.00443159	0.185443
GSTM5	ENSG00000134201	285.84	1.19805	0.421251	0.00445473	0.185728
ADH1B	ENSG00000196616	10497	0.948504	0.333673	0.00447444	0.185869
ARRDC3	ENSG00000113369	2406.64	0.878881	0.310141	0.00459969	0.190377
TNKS1BP1	ENSG00000149115	3523.21	-0.634794	0.224578	0.00470437	0.191918
MYBBP1A	ENSG00000132382	921.153	-0.581055	0.205404	0.00467181	0.191918
WEE1	ENSG00000166483	1392.86	1.01662	0.359627	0.0047004	0.191918
ENSG00000236266	ENSG00000236266	410.352	1.28171	0.453136	0.00467623	0.191918
KIAA0100	ENSG00000007202	4346.17	-0.494793	0.175285	0.0047608	0.192949
MEIS1-AS2	ENSG00000230749	444.139	1.08701	0.385109	0.00476355	0.192949
RFFL	ENSG00000092871	984.429	-0.697274	0.247553	0.00485249	0.195855
ZNF609	ENSG00000180357	1669.14	-0.498402	0.177088	0.00488642	0.196527
PCOLCE2	ENSG00000163710	1605.65	1.02959	0.366008	0.00490761	0.196685
RPS9	ENSG00000170889	5173.46	-1.0309	0.367096	0.00498096	0.198924
ID1	ENSG00000125968	1034.67	-1.1917	0.424799	0.00502666	0.200047
ACAN	ENSG00000157766	4450.97	-1.26137	0.451147	0.00517538	0.203125
ENSG00000237550	ENSG00000237550	2498.22	-1.11385	0.39822	0.00515679	0.203125
ENSG00000268015	ENSG00000268015	526.976	-0.987219	0.352821	0.00514081	0.203125
PTGFR	ENSG00000122420	483.025	1.25851	0.450037	0.00516645	0.203125
SH3BGR	ENSG00000185437	294.118	1.17391	0.420054	0.00519557	0.203216
NT5DC2	ENSG00000168268	559.642	-1.14363	0.410331	0.00531818	0.206818
ENSG00000279198	ENSG00000279198	1408.34	-0.860419	0.308754	0.00532399	0.206818
PI4KA	ENSG00000241973	3414.5	-0.48648	0.174794	0.00538307	0.207695
MEIS2	ENSG00000134138	2029.99	0.776002	0.278771	0.005375	0.207695
GPX3	ENSG00000211445	5906.32	-0.97553	0.350825	0.00542467	0.208326
ENSG00000264772	ENSG00000264772	3464.24	-0.875653	0.315108	0.00545433	0.208326
RNF213	ENSG00000173821	13352.4	-0.744505	0.267866	0.00544601	0.208326
ENSG00000276863	ENSG00000276863	320.701	-1.02247	0.368127	0.00547804	0.208532
GPRC5C	ENSG00000170412	618.993	-0.852296	0.307045	0.00550665	0.208922
THEM6	ENSG00000130193	247.037	-1.18033	0.425458	0.00553273	0.209214
TMSB10	ENSG00000034510	1076.72	-1.00614	0.363331	0.00561906	0.211775
PLCB3	ENSG00000149782	1010.73	-0.74725	0.269995	0.00564625	0.212098
TUBA1B	ENSG00000123416	4599.84	-0.758591	0.274321	0.00568631	0.212746
PSD3	ENSG00000156011	920.449	0.910979	0.329654	0.00571959	0.212746
PPARGC1A	ENSG00000109819	389.836	1.09513	0.396199	0.00570829	0.212746
RCN1	ENSG00000049449	1420.53	-0.640952	0.23205	0.0057425	0.212903
SMAD6	ENSG00000137834	998.765	-1.04825	0.379932	0.00579681	0.214219
CTSB	ENSG00000164733	6188.49	-0.78147	0.283509	0.00584375	0.215254
RPLP0	ENSG00000089157	7334.06	-0.824419	0.299238	0.00586806	0.215453
PLXNB1	ENSG00000164050	4934.37	-0.61584	0.223834	0.00593551	0.217228
PRR16	ENSG00000184838	314.931	-1.15325	0.419369	0.00596027	0.217435
SBNO2	ENSG00000064932	2065.43	-1.06101	0.386152	0.00600224	0.217572
TPI1	ENSG00000111669	2010.46	-0.694988	0.252888	0.00599217	0.217572
EEF2KMT	ENSG00000118894	267.659	-1.09636	0.400053	0.00613376	0.220932
PCDH1	ENSG00000156453	836.489	-1.00051	0.365041	0.00612886	0.220932
C2	ENSG00000166278	347.6	-1.19772	0.439486	0.00642499	0.22474
ADM	ENSG00000148926	269.62	-1.19042	0.43653	0.00639114	0.22474
CLPB	ENSG00000162129	498.818	-0.95819	0.351611	0.00642728	0.22474
WDR74	ENSG00000133316	673.344	-0.903373	0.331462	0.00642195	0.22474
NOTCH3	ENSG00000074181	21075.2	-0.834903	0.306334	0.00642103	0.22474
ST6GALNAC6	ENSG00000160408	1924.49	-0.7799	0.286238	0.00643694	0.22474
DDR2	ENSG00000162733	7896.42	0.649806	0.237826	0.00628975	0.22474
FBXO3	ENSG00000110429	1203.21	0.745456	0.273405	0.00639967	0.22474
ITIH5	ENSG00000123243	4938.25	0.75909	0.278401	0.00639888	0.22474
DYNLT4	ENSG00000188396	279.612	1.14372	0.418603	0.00629072	0.22474
IFITM3	ENSG00000142089	1369.73	-0.922498	0.338922	0.00649159	0.225013
RUVBL2	ENSG00000183207	578.476	-0.860704	0.316293	0.00650408	0.225013
ADGRB3	ENSG00000135298	544.85	1.08486	0.398638	0.00650009	0.225013
SUSD6	ENSG00000100647	1647.39	-0.664136	0.244277	0.00655236	0.225997
SEL1L3	ENSG00000091490	258.012	-1.23788	0.455885	0.00662071	0.226272
SH3TC1	ENSG00000125089	1105.42	-1.19731	0.442053	0.00675862	0.226272
SNCG	ENSG00000173267	761.557	-1.10548	0.407546	0.00667711	0.226272
SCN3A	ENSG00000153253	478.284	-1.03461	0.382185	0.0067878	0.226272
ENSG00000225313	ENSG00000225313	662.662	-1.02086	0.375739	0.00658885	0.226272
SIVA1	ENSG00000184990	983.267	-0.924961	0.341491	0.00675689	0.226272
FPGS	ENSG00000136877	923.863	-0.846594	0.312462	0.00673986	0.226272
ST6GALNAC6	ENSG00000257524	2280.28	-0.769462	0.283886	0.00671885	0.226272
AARS1	ENSG00000090861	1991.14	-0.477659	0.175974	0.00664018	0.226272
MYCBP2	ENSG00000005810	8293.85	-0.375651	0.138708	0.00676477	0.226272
CNKSR2	ENSG00000149970	267.412	1.20737	0.446095	0.00679889	0.226272
OLFML1	ENSG00000183801	618.907	1.21551	0.447999	0.00666389	0.226272
ANGPTL4	ENSG00000167772	301.78	-1.19974	0.443482	0.00682462	0.226466
ABCG1	ENSG00000160179	453.606	-1.13565	0.420809	0.00696049	0.227588
PCED1A	ENSG00000132635	570.771	-1.11365	0.412094	0.00688392	0.227588
MYDGF	ENSG00000074842	326.916	-0.924402	0.342796	0.00700405	0.227588
HERC2P9	ENSG00000206149	1256.34	-0.914223	0.338993	0.00699932	0.227588
SH3PXD2B	ENSG00000174705	2110.35	-0.725853	0.268973	0.00696296	0.227588
NEK6	ENSG00000119408	1045.81	-0.67734	0.251242	0.00701839	0.227588
ENSG00000237986	ENSG00000237986	452.034	0.986938	0.365852	0.00698325	0.227588
NR4A3	ENSG00000119508	2328.13	1.20711	0.44763	0.00700368	0.227588
SKIV2L	ENSG00000204351	1256.7	-0.795799	0.295423	0.00706502	0.228449
NFE2L2	ENSG00000116044	2572.18	0.521286	0.19361	0.00709269	0.228694
EPHB4	ENSG00000196411	815.706	-1.15312	0.429129	0.00720703	0.228737
SCAND1	ENSG00000171222	405.953	-1.06147	0.394517	0.00713351	0.228737
RPS6	ENSG00000137154	5615.94	-0.808648	0.300974	0.00721459	0.228737
PIEZO1	ENSG00000103335	3617.58	-0.736127	0.27366	0.00714672	0.228737
CPT1A	ENSG00000110090	2655.19	-0.588908	0.219162	0.00720774	0.228737
DZIP1	ENSG00000134874	963.537	0.574962	0.213851	0.00717509	0.228737
EML3	ENSG00000149499	1589.23	-0.949305	0.353749	0.00728434	0.229265
HCG18	ENSG00000231074	2273.16	0.603271	0.224678	0.00725202	0.229265
FAM76A	ENSG00000009780	507.144	0.752487	0.280442	0.00729169	0.229265
COL4A4	ENSG00000081052	812.61	1.04209	0.388546	0.00731792	0.229456
SLC16A9	ENSG00000165449	342.238	0.994626	0.37098	0.00733851	0.22947
MYO1E	ENSG00000157483	3323.93	-0.761753	0.284421	0.00740058	0.230777
FANCG	ENSG00000221829	254.142	-1.21732	0.45489	0.00744884	0.231188
ATP6V0B	ENSG00000117410	493.884	-0.852126	0.318453	0.00745439	0.231188
JAK3	ENSG00000105639	334.784	-1.20268	0.44981	0.00750082	0.231367
RPLP1	ENSG00000137818	6071.11	-0.871173	0.32582	0.00750003	0.231367
TIMM13	ENSG00000099800	344.722	-1.01493	0.380466	0.00763979	0.231995
ENSG00000237938	ENSG00000237938	450.282	-0.919981	0.344361	0.00754999	0.231995
CRELD2	ENSG00000184164	471.809	-0.908311	0.34052	0.00764349	0.231995
RPL39	ENSG00000198918	889.425	-0.79566	0.298106	0.00760669	0.231995
RGS12	ENSG00000159788	869.211	-0.791504	0.296445	0.00758549	0.231995
SYMPK	ENSG00000125755	1958.81	-0.72964	0.273284	0.00758742	0.231995
SLC1A7	ENSG00000162383	292.152	1.01237	0.379825	0.0076908	0.23281
HK1	ENSG00000156515	2871.02	-0.583994	0.219301	0.00774514	0.233252
LONRF2	ENSG00000170500	1522.59	0.764965	0.287265	0.00774637	0.233252
CELF2	ENSG00000048740	2426.18	0.584984	0.219898	0.00780834	0.234498
SAE1	ENSG00000142230	986.559	-0.755676	0.284239	0.0078467	0.235029
PLA2G15	ENSG00000103066	436.852	-1.08589	0.408644	0.0078766	0.235268
SLC51B	ENSG00000186198	460.527	-1.0127	0.381289	0.00790774	0.235268
MADD	ENSG00000110514	1827	-0.804914	0.303142	0.00792521	0.235268
SRCAP	ENSG00000080603	3518.56	-0.486783	0.183365	0.00793735	0.235268
MRTFA	ENSG00000196588	1425.41	-0.849458	0.320194	0.00797913	0.235892
SRSF7	ENSG00000115875	1779.9	0.749063	0.282678	0.00805208	0.237432
PCNT	ENSG00000160299	1876.28	-0.740228	0.27957	0.00810315	0.23812
GALNT10	ENSG00000164574	1681.6	-0.679661	0.256836	0.00813816	0.23812
SLFN5	ENSG00000166750	1505.18	0.738874	0.279131	0.00811973	0.23812
ENSG00000178464	ENSG00000178464	833.001	-1.05515	0.399493	0.00826087	0.23854
STARD3	ENSG00000131748	769.279	-1.01618	0.385219	0.00834115	0.23854
SIPA1	ENSG00000213445	1146	-1.00221	0.379866	0.0083315	0.23854
RPL3	ENSG00000100316	13513.8	-0.742838	0.281259	0.00826331	0.23854
PXDN	ENSG00000130508	3954.42	-0.455259	0.172208	0.00820135	0.23854
PDE5A	ENSG00000138735	8730.42	0.785178	0.297387	0.00828439	0.23854
PIP5K1B	ENSG00000107242	525.786	0.80612	0.305082	0.00823444	0.23854
RGMA	ENSG00000182175	580.762	0.862376	0.326747	0.00830825	0.23854
MPPED2	ENSG00000066382	385.272	0.987868	0.373635	0.00819479	0.23854
ISLR	ENSG00000129009	2669.1	0.823287	0.312495	0.00842454	0.240321
ELL	ENSG00000105656	701.504	-0.778969	0.296484	0.00860515	0.243037
ZNF395	ENSG00000186918	1666.53	-0.733145	0.278887	0.00856808	0.243037
NIPAL2	ENSG00000104361	773.549	0.705514	0.268388	0.00857088	0.243037
PAMR1	ENSG00000149090	326.739	1.08822	0.414064	0.00858534	0.243037
HMGN2	ENSG00000198830	2095.24	0.565607	0.215363	0.00863192	0.24319
PTK2B	ENSG00000120899	1151.96	-1.0351	0.394451	0.00868654	0.244124
SMYD2	ENSG00000143499	327.063	-0.881487	0.337539	0.00901433	0.251919
GCN1	ENSG00000089154	4127.78	-0.536167	0.205353	0.00902923	0.251919
IGSF3	ENSG00000143061	271.859	1.18126	0.452432	0.00903031	0.251919
MAPK11	ENSG00000185386	281.66	-1.19129	0.456655	0.00908794	0.252907
RABEP2	ENSG00000177548	465.861	-0.850169	0.326133	0.00913883	0.253118
CREB5	ENSG00000146592	1057.6	1.035	0.397044	0.00913999	0.253118
ARNTL2	ENSG00000029153	361.448	-1.05151	0.404816	0.0093903	0.253873
MCRIP1	ENSG00000225663	1013.77	-0.905264	0.348459	0.00937938	0.253873
ETNK2	ENSG00000143845	381.168	-0.882144	0.339536	0.00937452	0.253873
FOXP4	ENSG00000137166	579.509	-0.857964	0.329903	0.0093047	0.253873
DLGAP4-AS1	ENSG00000232907	572.62	-0.798858	0.307351	0.0093449	0.253873
SMG5	ENSG00000198952	1761.82	-0.686027	0.263838	0.00931735	0.253873
FAM13A-AS1	ENSG00000248019	997.165	0.699112	0.268955	0.00933973	0.253873
SRSF5	ENSG00000100650	4890.69	0.725083	0.279026	0.00935995	0.253873
ZNF678	ENSG00000181450	411.006	0.890159	0.341925	0.00923107	0.253873
TSC22D2	ENSG00000196428	3407.13	0.9681	0.372268	0.00930751	0.253873
FARP1	ENSG00000152767	2638.25	-0.670302	0.258198	0.0094294	0.254326
TRAF3	ENSG00000131323	724.857	-0.659775	0.254358	0.00948974	0.2549
KIAA1755	ENSG00000149633	768.18	0.607143	0.234086	0.00949549	0.2549
SLC39A3	ENSG00000141873	311.85	-1.1263	0.434521	0.00954031	0.255501
FLII	ENSG00000177731	3637.51	-0.565659	0.218393	0.00959508	0.256364
ENSG00000257038	ENSG00000257038	1022.14	-0.790725	0.305693	0.00969109	0.258323
TTC38	ENSG00000075234	462.225	-0.924888	0.357743	0.00972824	0.258708
ARNTL	ENSG00000133794	331.541	-1.15077	0.445716	0.00982714	0.258833
P4HB	ENSG00000185624	5498.07	-0.648883	0.251165	0.00978045	0.258833
H3-3B	ENSG00000132475	4654.76	-0.621335	0.240719	0.00984667	0.258833
PLD1	ENSG00000075651	1285.14	0.919882	0.355956	0.00975889	0.258833
PLAT	ENSG00000104368	1144.27	1.01871	0.394578	0.00982971	0.258833
TNIP2	ENSG00000168884	494.734	-1.16337	0.451429	0.00996376	0.259641
SEC61G	ENSG00000132432	250.901	-1.06879	0.414757	0.00996864	0.259641
ITM2A	ENSG00000078596	548.546	0.992153	0.384725	0.00991264	0.259641
PIEZO2	ENSG00000154864	311.133	1.13736	0.441188	0.00993913	0.259641
TRAPPC9	ENSG00000167632	1155.13	-0.785282	0.304902	0.0100087	0.259711
ENSG00000237773	ENSG00000237773	527.749	0.87304	0.339013	0.0100169	0.259711
ENSG00000260604	ENSG00000260604	324.405	-1.17599	0.457132	0.0100958	0.260707
FAM13A	ENSG00000138640	1646.43	0.675349	0.262542	0.0101012	0.260707
AR	ENSG00000169083	2163.14	0.697849	0.271856	0.010259	0.264181
PGAP6	ENSG00000129925	690.26	-0.945378	0.368631	0.0103306	0.264324
SGSM3	ENSG00000100359	1340.29	-0.867921	0.33851	0.010349	0.264324
LRRC8A	ENSG00000136802	2413.34	-0.805007	0.313744	0.0102936	0.264324
CIC	ENSG00000079432	2432.46	-0.588971	0.229808	0.0103807	0.264324
ZNF226	ENSG00000167380	554.278	0.84423	0.329373	0.0103729	0.264324
KITLG	ENSG00000049130	652.589	1.00656	0.392953	0.010421	0.264759
ENSG00000203930	ENSG00000203930	10255.9	0.905776	0.353956	0.0104972	0.266099
APBA3	ENSG00000011132	407.332	-0.987319	0.386257	0.0105847	0.266539
TSNARE1	ENSG00000171045	751.463	-0.855279	0.334588	0.0105816	0.266539
ILVBL	ENSG00000105135	560.357	-0.759363	0.297004	0.0105656	0.266539
CD320	ENSG00000167775	391.217	-1.05364	0.412978	0.0107317	0.267869
UACA	ENSG00000137831	5495.04	0.604762	0.237012	0.0107228	0.267869
CYP4X1	ENSG00000186377	665.915	0.785372	0.307824	0.0107301	0.267869
MX1	ENSG00000157601	1420.46	1.00359	0.393311	0.0107213	0.267869
SF3B1	ENSG00000115524	9204.06	0.451984	0.17729	0.0107906	0.26875
DZIP3	ENSG00000198919	823.436	0.494565	0.194149	0.0108545	0.269751
ENSG00000285329	ENSG00000285329	268.051	-0.930033	0.365336	0.010906	0.269853
PAPPA	ENSG00000182752	1083.92	-0.823321	0.323335	0.0108859	0.269853
F13A1	ENSG00000124491	2085.94	-1.00898	0.396772	0.0109917	0.271383
NPC2	ENSG00000119655	1106.41	-0.95138	0.374828	0.0111432	0.272563
HLA-C	ENSG00000204525	4284.63	-0.906647	0.357542	0.0112198	0.272563
TCEA2	ENSG00000171703	653.982	-0.857599	0.338345	0.0112548	0.272563
A2M-AS1	ENSG00000245105	2227.13	-0.846924	0.334266	0.0112871	0.272563
STEAP3	ENSG00000115107	399.452	-0.833538	0.328993	0.0112897	0.272563
RIPOR1	ENSG00000039523	2006.68	-0.748391	0.295249	0.0112519	0.272563
MVB12B	ENSG00000196814	570.326	-0.705101	0.278103	0.011232	0.272563
MERTK	ENSG00000153208	1636.53	-0.590043	0.232925	0.0113029	0.272563
FBXO42	ENSG00000037637	1827.8	-0.567143	0.223785	0.0112667	0.272563
SEPTIN7P14	ENSG00000245958	2231.03	0.69517	0.273644	0.011072	0.272563
FKTN	ENSG00000106692	807.851	0.698686	0.275628	0.0112482	0.272563
PDK1	ENSG00000152256	690.912	-0.712743	0.281453	0.0113295	0.272627
SCAP	ENSG00000114650	1834.89	-0.659044	0.26051	0.0114121	0.274035
SPTBN5	ENSG00000137877	403.8	-1.04225	0.412441	0.0115036	0.274682
RAB6B	ENSG00000154917	340.191	0.816917	0.32323	0.0114925	0.274682
ENSG00000236581	ENSG00000236581	621.739	0.83951	0.332245	0.0115114	0.274682
DNAJC1	ENSG00000136770	439.306	-0.939342	0.372273	0.0116271	0.276861
THBS4-AS1	ENSG00000249825	301.744	-1.14666	0.454665	0.0116693	0.277287
UBE2F	ENSG00000184182	465.694	-0.824691	0.327627	0.0118302	0.280322
PLB1	ENSG00000163803	503.972	0.79015	0.313964	0.0118463	0.280322
GHDC	ENSG00000167925	456.051	-0.999894	0.398235	0.0120454	0.280598
SHMT2	ENSG00000182199	650.048	-0.79488	0.316373	0.0119888	0.280598
FBXO16	ENSG00000214050	1064.15	-0.695567	0.276757	0.0119615	0.280598
DPP9	ENSG00000142002	1076.13	-0.665254	0.264667	0.0119522	0.280598
RUVBL1	ENSG00000175792	768.206	-0.609765	0.242796	0.0120241	0.280598
GTDC1	ENSG00000121964	749.736	0.621544	0.247576	0.0120552	0.280598
ENSG00000185495	ENSG00000185495	891.59	0.719473	0.286482	0.012025	0.280598
HSPA1A	ENSG00000204389	2484.99	1.14255	0.454414	0.0119255	0.280598
STAT5B	ENSG00000173757	3057.22	-0.617587	0.246222	0.0121329	0.281831
MAP3K10	ENSG00000130758	572.073	-0.967335	0.386636	0.012352	0.285933
ENSG00000287377	ENSG00000287377	426.112	-0.74117	0.296266	0.0123598	0.285933
HSPB7	ENSG00000173641	3367.97	-0.964605	0.3859	0.0124325	0.287033
AP1M1	ENSG00000072958	1067.09	-0.736771	0.294958	0.0124936	0.287859
ITPK1	ENSG00000100605	1273.13	-0.794435	0.318146	0.0125221	0.287931
DDIT4	ENSG00000168209	3364.08	-1.13686	0.455611	0.0125872	0.288782
NCKAP1L	ENSG00000123338	721.631	-0.746199	0.299213	0.0126359	0.288782
ZNF780B	ENSG00000128000	1062.73	0.561953	0.225359	0.0126458	0.288782
CPED1	ENSG00000106034	10160.2	0.769539	0.308658	0.0126605	0.288782
PPAN-P2RY11	ENSG00000243207	289.754	-1.01848	0.408707	0.0127039	0.289191
ENSG00000260274	ENSG00000260274	539.003	-1.11813	0.449509	0.0128664	0.289866
H4C5	ENSG00000276966	411.63	-1.03934	0.419038	0.013127	0.289866
PILRA	ENSG00000085514	425.163	-1.0133	0.407433	0.0128812	0.289866
TRADD	ENSG00000102871	309.403	-0.959073	0.38694	0.0131896	0.289866
HK2	ENSG00000159399	542.052	-0.938012	0.378058	0.0130965	0.289866
PLXNA4	ENSG00000221866	1962.24	-0.886844	0.357578	0.0131331	0.289866
SMAD7	ENSG00000101665	1710.04	-0.882355	0.355119	0.012967	0.289866
RPLP2	ENSG00000177600	2872.43	-0.860943	0.345854	0.0127986	0.289866
ARPC1B	ENSG00000130429	1108.2	-0.856119	0.3453	0.0131623	0.289866
ADCK2	ENSG00000133597	314.333	-0.803067	0.323467	0.0130395	0.289866
EIF2B3	ENSG00000070785	416.344	-0.802905	0.323489	0.0130642	0.289866
SRGAP2C	ENSG00000171943	592.888	-0.688511	0.277778	0.0131886	0.289866
MAZ	ENSG00000103495	951.359	-0.60449	0.243235	0.0129475	0.289866
UNC13B	ENSG00000198722	2872.41	-0.59918	0.241437	0.0130748	0.289866
ENSG00000254959	ENSG00000254959	2255.52	0.533562	0.215272	0.0131919	0.289866
GTF2H1	ENSG00000110768	824.536	0.649207	0.261554	0.0130606	0.289866
SEMA6D	ENSG00000137872	694.544	0.897247	0.36079	0.0128864	0.289866
ECRG4	ENSG00000119147	365.716	0.93455	0.376843	0.0131403	0.289866
PTDSS2	ENSG00000174915	460.141	-0.936959	0.37816	0.0132241	0.290013
ENSG00000277449	ENSG00000277449	492.591	-1.017	0.410644	0.0132641	0.29033
NAA10	ENSG00000102030	485.3	-0.877963	0.354759	0.0133306	0.291226
ESRRA	ENSG00000173153	402.085	-0.860744	0.347976	0.013377	0.29168
H4C4	ENSG00000277157	268.765	-1.07889	0.436711	0.0134925	0.293077
CAD	ENSG00000084774	1131.68	-0.595299	0.240929	0.0134792	0.293077
CRADD	ENSG00000169372	310.486	-1.0151	0.41102	0.0135225	0.293167
CLMP	ENSG00000166250	690.777	-0.94087	0.381074	0.0135492	0.293188
PLIN3	ENSG00000105355	766.09	-0.780877	0.316413	0.0135906	0.29327
NEAT1	ENSG00000245532	74547.5	-0.772122	0.312912	0.0136045	0.29327
ENSG00000218537	ENSG00000218537	483.986	-0.825662	0.334863	0.0136756	0.29369
ARAP3	ENSG00000120318	555.882	-0.799683	0.324296	0.0136668	0.29369
FECH	ENSG00000066926	651.721	0.987756	0.400771	0.013715	0.293982
ANKRD13D	ENSG00000172932	701.94	-0.832142	0.337954	0.0138051	0.295357
RAB4B	ENSG00000167578	340.89	-1.06851	0.434246	0.0138705	0.295741
GAA	ENSG00000171298	1236.09	-0.839479	0.341185	0.013875	0.295741
TCN2	ENSG00000185339	374.439	-1.03749	0.422572	0.0140814	0.299111
ABCC1	ENSG00000103222	2280.17	-0.650562	0.264987	0.0140857	0.299111
ENSG00000286129	ENSG00000286129	683.245	-0.88654	0.361617	0.0142222	0.299866
ENSG00000279605	ENSG00000279605	2945.84	-0.830401	0.338543	0.0141722	0.299866
LOC102723566	ENSG00000225032	712.367	-0.776328	0.316676	0.0142266	0.299866
PEX26	ENSG00000215193	1374.46	-0.662696	0.270276	0.0142095	0.299866
GALNT18	ENSG00000110328	1108.16	-0.968467	0.395673	0.0143792	0.30092
GSDMD	ENSG00000104518	991.502	-0.873585	0.357363	0.0145039	0.30092
BAHCC1	ENSG00000266074	1487.8	-0.830076	0.339054	0.0143567	0.30092
RNF213-AS1	ENSG00000263069	1310.96	-0.761457	0.311324	0.0144506	0.30092
KALRN	ENSG00000160145	12326.1	-0.75675	0.309408	0.0144529	0.30092
ENSG00000277957	ENSG00000277957	3657.31	-0.751433	0.307509	0.014541	0.30092
POLR3E	ENSG00000058600	1038.23	-0.723135	0.295317	0.0143384	0.30092
DST	ENSG00000151914	49338.9	0.438818	0.179468	0.0144812	0.30092
DDAH2	ENSG00000213722	1160.74	0.617256	0.252565	0.0145275	0.30092
NAALADL2	ENSG00000177694	631.136	0.672592	0.27506	0.014475	0.30092
CUEDC2	ENSG00000107874	440.443	-0.94303	0.386668	0.0147337	0.302198
TELO2	ENSG00000100726	776.032	-0.896711	0.367497	0.0146853	0.302198
WDR81	ENSG00000167716	1174.3	-0.801786	0.32876	0.0147356	0.302198
ENSG00000284431	ENSG00000284431	1752.82	-0.765984	0.313869	0.0146685	0.302198
DNAI4	ENSG00000152763	272.819	0.833449	0.341704	0.014724	0.302198
ATF4	ENSG00000128272	4170.56	-0.660564	0.271123	0.0148344	0.302265
LDHA	ENSG00000134333	4575.18	-0.627739	0.257678	0.0148451	0.302265
ZNF512	ENSG00000243943	1052.19	0.509922	0.209252	0.0148145	0.302265
DDHD2	ENSG00000085788	1784.37	0.550199	0.225823	0.0148337	0.302265
PLTP	ENSG00000100979	1740.65	-0.866975	0.356016	0.014883	0.30235
DNAJC5	ENSG00000101152	1565.56	-0.747803	0.307138	0.0149023	0.30235
ZNF441	ENSG00000197044	657.311	0.746469	0.306688	0.0149342	0.302457
EHBP1	ENSG00000115504	1884.21	0.644645	0.264961	0.0149752	0.302749
TRAF1	ENSG00000056558	1386.88	-0.807344	0.331974	0.0150177	0.30307
NOCT	ENSG00000151014	316.968	-0.979931	0.403197	0.0150821	0.30383
RPS10	ENSG00000124614	3323.25	-0.914202	0.376315	0.0151257	0.304171
ENSG00000230149	ENSG00000230149	1918.82	-0.780634	0.321588	0.0152059	0.304185
FBXO31	ENSG00000103264	1643.04	-0.694508	0.286166	0.0152267	0.304185
COLGALT1	ENSG00000130309	1900.98	-0.666622	0.274751	0.0152545	0.304185
MAP3K12	ENSG00000139625	1466.75	-0.595618	0.245499	0.01526	0.304185
PREPL	ENSG00000138078	2967.65	0.551165	0.226997	0.0151794	0.304185
SYDE1	ENSG00000105137	1105.82	-0.741374	0.305729	0.015311	0.304668
AP2A2	ENSG00000183020	2157.37	-0.715967	0.295401	0.0153627	0.305162
XPR1	ENSG00000143324	950.568	-0.84557	0.34985	0.0156512	0.307792
ENSG00000269242	ENSG00000269242	859.128	-0.802113	0.331698	0.0155976	0.307792
MTHFD2	ENSG00000065911	1702.3	-0.794292	0.328541	0.0156219	0.307792
SNX22	ENSG00000157734	1628.96	-0.7362	0.304852	0.0157378	0.307792
TRAPPC10	ENSG00000160218	1082.63	-0.707993	0.293174	0.0157385	0.307792
COL4A2-AS1	ENSG00000232814	2054.56	-0.609418	0.252157	0.0156567	0.307792
MYNN	ENSG00000085274	620.312	0.604766	0.250369	0.0157139	0.307792
ANKRD6	ENSG00000135299	2124	0.722811	0.29921	0.0157036	0.307792
GTF2A2	ENSG00000140307	274.532	0.932429	0.385534	0.0155831	0.307792
TMEM134	ENSG00000172663	330.734	-0.916014	0.380263	0.0160009	0.309224
MIER2	ENSG00000105556	357.853	-0.884891	0.366989	0.0158993	0.309224
SNED1	ENSG00000162804	2652.25	-0.666851	0.276831	0.0160018	0.309224
SNX25	ENSG00000109762	738.568	-0.662075	0.274847	0.0160013	0.309224
DM1-AS	ENSG00000267395	1556.46	-0.603782	0.250418	0.0159045	0.309224
LGMN	ENSG00000100600	1239.54	-0.599994	0.249014	0.0159753	0.309224
KIAA0408	ENSG00000189367	325.523	1.08096	0.448698	0.0159917	0.309224
H1-2	ENSG00000187837	1272.54	-0.874194	0.363172	0.0160796	0.310199
ATG7	ENSG00000197548	1860.48	-0.604436	0.251224	0.0161298	0.310642
C1QA	ENSG00000173372	881.257	-1.03742	0.431665	0.0162483	0.311868
FUT4	ENSG00000196371	658.495	0.726629	0.302305	0.0162335	0.311868
SEPTIN9	ENSG00000184640	4317.74	-0.588552	0.245102	0.0163392	0.313086
MCF2L	ENSG00000126217	1353.02	-0.963197	0.401409	0.0164156	0.31402
ID3	ENSG00000117318	2324.59	-0.870219	0.363345	0.0166193	0.316248
ENSG00000288663	ENSG00000288663	1716.47	-0.852505	0.355845	0.0165876	0.316248
ZNF765-ZNF761	ENSG00000160336	399.029	-0.789046	0.329511	0.0166385	0.316248
EFTUD2	ENSG00000108883	1236.2	-0.759555	0.31721	0.0166437	0.316248
PBX1	ENSG00000185630	4304.36	0.628103	0.262378	0.016671	0.316248
PFDN5	ENSG00000123349	1461.44	-0.877241	0.366566	0.0167053	0.316373
ENSG00000270792	ENSG00000270792	706.649	-0.804882	0.336471	0.016751	0.316601
NSMCE1	ENSG00000169189	397.886	0.714354	0.298687	0.016773	0.316601
ALDH16A1	ENSG00000161618	378.665	-0.991381	0.414775	0.0168408	0.317178
SCARF2	ENSG00000244486	1111.16	-0.839634	0.351358	0.0168629	0.317178
ENSG00000226332	ENSG00000226332	370.61	-0.835939	0.350049	0.0169374	0.317178
KIAA2013	ENSG00000116685	1102.86	-0.798435	0.334271	0.0169135	0.317178
ENSG00000270069	ENSG00000270069	252.888	1.05252	0.440764	0.0169429	0.317178
CCT7	ENSG00000135624	1997.7	-0.753081	0.315551	0.017007	0.317704
LONP1	ENSG00000196365	1408.41	-0.650323	0.272578	0.017041	0.317704
PITPNA	ENSG00000174238	999.674	-0.621613	0.260577	0.0170547	0.317704
IFIT1	ENSG00000185745	407.87	1.08573	0.455352	0.0171084	0.318182
PKN1	ENSG00000123143	2162.6	-0.693696	0.29102	0.017141	0.318268
TAP1	ENSG00000168394	874.409	-0.831913	0.349522	0.0173058	0.319006
RPSA	ENSG00000168028	4561.66	-0.802915	0.337551	0.0173763	0.319006
EIF4A1	ENSG00000161960	3324.07	-0.765166	0.321235	0.0172211	0.319006
RHOBTB3	ENSG00000164292	1251.11	-0.732575	0.307945	0.0173636	0.319006
TMEM214	ENSG00000119777	1294.09	-0.691996	0.290711	0.0172958	0.319006
STK24	ENSG00000102572	2169.19	-0.523942	0.22027	0.0173769	0.319006
CYB5B	ENSG00000103018	644.031	0.725764	0.304741	0.0172388	0.319006
ENSG00000280138	ENSG00000280138	1085.27	0.878081	0.369323	0.0174284	0.319437
BTN3A3	ENSG00000111801	427.962	0.757627	0.319079	0.0175766	0.321635
MTHFR	ENSG00000177000	1978.75	-0.745567	0.314161	0.0176348	0.322182
EBF4	ENSG00000088881	372.597	-0.933376	0.393417	0.017669	0.322289
INCENP	ENSG00000149503	250.076	-0.950435	0.401072	0.0178009	0.323657
NAT9	ENSG00000109065	574.278	-0.831349	0.350805	0.0177963	0.323657
ACKR1	ENSG00000213088	968.042	-1.03013	0.436977	0.018403	0.324207
TASP1	ENSG00000089123	464.394	-0.934882	0.39531	0.0180333	0.324207
HAGHL	ENSG00000103253	272.216	-0.907213	0.384227	0.0182189	0.324207
GHRLOS	ENSG00000240288	256.121	-0.897921	0.379733	0.018049	0.324207
ENSG00000258634	ENSG00000258634	330.915	-0.892447	0.377982	0.0182217	0.324207
STK10	ENSG00000072786	697.401	-0.885469	0.37426	0.0179855	0.324207
ENSG00000259314	ENSG00000259314	257.433	-0.854276	0.361448	0.0181041	0.324207
HMOX2	ENSG00000103415	303.217	-0.832832	0.3531	0.0183426	0.324207
RPS5	ENSG00000083845	2625.07	-0.785971	0.333118	0.0183026	0.324207
TBC1D22A	ENSG00000054611	764.613	-0.738423	0.313161	0.0183753	0.324207
SUN2	ENSG00000100242	8366.02	-0.695066	0.294453	0.0182489	0.324207
LTBR	ENSG00000111321	990.976	-0.6478	0.274783	0.0183987	0.324207
ATXN2L	ENSG00000168488	1391.51	-0.570245	0.241337	0.0181347	0.324207
ARHGAP21	ENSG00000107863	4888.07	0.442964	0.187777	0.0183249	0.324207
CPLANE1	ENSG00000197603	2806.03	0.578792	0.245576	0.0184293	0.324207
CD9	ENSG00000010278	3079.87	0.625841	0.264462	0.0179588	0.324207
DAAM1	ENSG00000100592	2529.47	0.642531	0.271619	0.018003	0.324207
ZNF10	ENSG00000256223	728.341	0.674536	0.28492	0.0179108	0.324207
PIWIL4	ENSG00000134627	546.403	0.91467	0.386475	0.0179476	0.324207
MX2	ENSG00000183486	499.135	0.993163	0.42094	0.0183048	0.324207
FLRT2	ENSG00000185070	1519.08	1.07064	0.45309	0.0181293	0.324207
MMP14	ENSG00000157227	2695.85	-0.721956	0.306805	0.0186157	0.325975
PRKAR2A	ENSG00000114302	1764.99	-0.710553	0.30192	0.0186001	0.325975
DLG5	ENSG00000151208	2997.67	-0.476928	0.202622	0.0185834	0.325975
PTTG1IP	ENSG00000183255	5379	-0.601598	0.255768	0.0186665	0.326072
PLXNB2	ENSG00000196576	6989.37	-0.552918	0.235095	0.0186785	0.326072
E2F4	ENSG00000205250	882.408	-0.91804	0.39054	0.0187385	0.326618
PPP2R1A	ENSG00000105568	2907.63	-0.660201	0.280998	0.0187994	0.327179
MPG	ENSG00000103152	536.717	-0.819478	0.349512	0.0190457	0.328478
EXOSC6	ENSG00000223496	747.046	-0.796957	0.339696	0.0189715	0.328478
ZNF451	ENSG00000112200	2313.96	0.439184	0.18721	0.0189789	0.328478
NCBP1	ENSG00000136937	1406.83	0.552947	0.235838	0.0190472	0.328478
COL13A1	ENSG00000197467	766.634	0.733045	0.31252	0.0189968	0.328478
ENSG00000250159	ENSG00000250159	256.021	0.969146	0.413287	0.0190285	0.328478
MIIP	ENSG00000116691	317.952	-1.04018	0.443903	0.0191166	0.32896
GRK2	ENSG00000173020	1488.71	-0.648184	0.276655	0.019133	0.32896
IFNAR2	ENSG00000159110	547.814	-0.766522	0.327299	0.0191827	0.329318
RPL12	ENSG00000197958	1974.35	-0.818443	0.3496	0.0192277	0.329592
ZNF727	ENSG00000214652	596.823	0.73031	0.312188	0.0193184	0.330649
XXYLT1	ENSG00000173950	316.412	-0.941061	0.403204	0.0195981	0.333295
LAPTM5	ENSG00000162511	884.815	-0.939408	0.402566	0.0196194	0.333295
MAN2B1	ENSG00000104774	1372.71	-0.667071	0.285724	0.0195605	0.333295
GPRASP1	ENSG00000198932	1412.26	0.461873	0.19786	0.0195775	0.333295
SLC2A12	ENSG00000146411	531.231	0.854728	0.366206	0.0195952	0.333295
H1-4	ENSG00000168298	1140.08	-0.942571	0.404368	0.0197548	0.335095
MINDY4	ENSG00000106125	1510.77	0.574693	0.246606	0.0197845	0.335101
VPS13C	ENSG00000129003	8964.54	0.313773	0.13471	0.0198464	0.335648
ECI1	ENSG00000167969	447.82	-0.936439	0.402137	0.0198773	0.335673
GTPBP2	ENSG00000172432	1201.73	-0.639945	0.275174	0.0200398	0.337416
SGCE	ENSG00000127990	967.363	0.710842	0.305597	0.0200146	0.337416
LPCAT1	ENSG00000153395	1217.36	-0.814419	0.350309	0.0200794	0.337583
BAZ2B	ENSG00000123636	3170.13	0.534734	0.230145	0.020154	0.338338
MRPL51	ENSG00000111639	518.703	-0.910066	0.391901	0.020223	0.338523
UST	ENSG00000111962	759.862	0.729998	0.314362	0.0202246	0.338523
SLCO2B1	ENSG00000137491	1598.29	-0.932348	0.401807	0.02032	0.339291
ADGRL2	ENSG00000117114	3068.43	0.620934	0.267676	0.0203556	0.339291
ENSG00000269984	ENSG00000269984	316.188	0.849399	0.366176	0.0203599	0.339291
SCP2	ENSG00000116171	1457.66	0.550491	0.237456	0.0204337	0.339528
TCP11L2	ENSG00000166046	877.702	0.785399	0.338727	0.0204124	0.339528
LRP8	ENSG00000157193	324.068	-1.04987	0.45298	0.0204657	0.339564
GNPDA1	ENSG00000113552	503.961	-0.897756	0.387441	0.020496	0.339572
SLC38A10	ENSG00000157637	2413.76	-0.635483	0.274376	0.0205526	0.340014
CHST1	ENSG00000175264	275.937	-1.05683	0.457127	0.0207836	0.340791
HES1	ENSG00000114315	489.327	-1.01989	0.442167	0.0210786	0.340791
ISOC2	ENSG00000063241	345.225	-0.988926	0.427849	0.0208113	0.340791
TCIRG1	ENSG00000110719	1990.92	-0.822063	0.355658	0.0208115	0.340791
SYVN1	ENSG00000162298	1595.2	-0.726272	0.314792	0.0210467	0.340791
MSC	ENSG00000178860	541.891	-0.709605	0.30721	0.0208972	0.340791
SHC1	ENSG00000160691	2086.53	-0.60114	0.260513	0.0210257	0.340791
WDFY1	ENSG00000085449	1260.27	-0.574333	0.248364	0.0207522	0.340791
RAB27A	ENSG00000069974	658.025	-0.572849	0.248138	0.0209665	0.340791
HDAC7	ENSG00000061273	2927.91	-0.571236	0.247529	0.0210125	0.340791
SPEN	ENSG00000065526	5076.24	-0.46975	0.203477	0.0209646	0.340791
GABPB2	ENSG00000143458	907.501	0.524501	0.227221	0.0209809	0.340791
ZNF471	ENSG00000196263	794.611	0.576584	0.249288	0.0207271	0.340791
ACADSB	ENSG00000196177	654.32	0.752415	0.325812	0.0209241	0.340791
ZNF662	ENSG00000182983	515.206	0.848861	0.367979	0.0210649	0.340791
CRTAC1	ENSG00000095713	754.978	1.00564	0.435468	0.0209247	0.340791
DOK1	ENSG00000115325	342.084	-0.98167	0.425719	0.0211157	0.340907
HMOX1	ENSG00000100292	360.152	-1.04944	0.456038	0.0213795	0.341772
SYNE3	ENSG00000176438	3261.28	-0.775528	0.336985	0.0213707	0.341772
TPM2	ENSG00000198467	10926.5	-0.675401	0.293438	0.0213531	0.341772
GAPDH	ENSG00000111640	13088.5	-0.592646	0.257529	0.0213758	0.341772
NELFB	ENSG00000188986	944.158	-0.563493	0.244674	0.0212767	0.341772
RGN	ENSG00000130988	428.629	0.836048	0.363056	0.0212897	0.341772
CADM1	ENSG00000182985	255.9	1.0501	0.455831	0.0212399	0.341772
PITPNM1	ENSG00000110697	515.305	-0.832564	0.362039	0.021468	0.342705
CLEC14A	ENSG00000176435	420.294	-1.04126	0.45355	0.0216873	0.34349
HIF3A	ENSG00000124440	1218.64	-0.878623	0.382876	0.0217447	0.34349
USB1	ENSG00000103005	388.657	-0.842155	0.367006	0.0217526	0.34349
PTMS	ENSG00000159335	1676.34	-0.75505	0.328789	0.0216499	0.34349
HSP90B1	ENSG00000166598	7465.36	-0.530159	0.230734	0.0215783	0.34349
ARHGEF11	ENSG00000132694	2044.13	-0.392979	0.170997	0.0215529	0.34349
TRPC1	ENSG00000144935	1138.91	0.68572	0.298846	0.0217586	0.34349
PTPRD	ENSG00000153707	2346.87	0.767196	0.33429	0.0217328	0.34349
ENSG00000254681	ENSG00000254681	1271.52	-1.00132	0.436506	0.0217941	0.343573
ECH1	ENSG00000104823	881.454	-0.875708	0.38207	0.0219051	0.344343
ATF6B	ENSG00000213676	1079.9	-0.5624	0.245341	0.0218872	0.344343
RSAD2	ENSG00000134321	300.336	1.04747	0.457107	0.0219336	0.344343
GPX1	ENSG00000233276	1480.9	-0.912442	0.399007	0.0222085	0.346472
SLC9A5	ENSG00000135740	312.91	-0.888357	0.388508	0.02222	0.346472
GTF3C5	ENSG00000148308	582.792	-0.697143	0.304924	0.0222378	0.346472
MICAL1	ENSG00000135596	1938.6	-0.6013	0.263018	0.022245	0.346472
AKT1	ENSG00000142208	2609.18	-0.562704	0.246148	0.0222519	0.346472
ITGBL1	ENSG00000198542	5107.7	0.756537	0.330697	0.0221549	0.346472
SPHK1	ENSG00000176170	267.351	-1.01336	0.444028	0.022478	0.349219
CLSTN3	ENSG00000139182	718.453	-0.738585	0.323658	0.0224897	0.349219
PCOLCE	ENSG00000106333	1073.51	0.74332	0.325844	0.0225355	0.349454
LZTS2	ENSG00000107816	1844.79	-0.567795	0.249135	0.022663	0.350953
TNIK	ENSG00000154310	1120.82	0.674998	0.296291	0.022717	0.351311
C1QB	ENSG00000173369	622.028	-1.00504	0.441285	0.0227548	0.351418
TECPR1	ENSG00000205356	1080.71	-0.801223	0.351928	0.022806	0.351731
RASA3	ENSG00000185989	1274.66	-0.550422	0.242171	0.0230343	0.353814
SEPSECS	ENSG00000109618	408.286	0.689022	0.303083	0.0230035	0.353814
ERBB3	ENSG00000065361	268.579	1.03482	0.45516	0.0229944	0.353814
PDCD11	ENSG00000148843	1189.45	-0.648709	0.285493	0.0230717	0.353911
MORC2-AS1	ENSG00000235989	260.928	-0.914186	0.403316	0.0234102	0.3548
ENSG00000228113	ENSG00000228113	878.867	-0.855881	0.377576	0.0234039	0.3548
LHFPL5	ENSG00000197753	301.155	-0.765915	0.337312	0.0231685	0.3548
MRPS16	ENSG00000182180	605.685	-0.712955	0.314176	0.0232509	0.3548
NME2	ENSG00000243678	1442.53	-0.683996	0.301476	0.023279	0.3548
NCK2	ENSG00000071051	957.136	-0.607747	0.268011	0.0233522	0.3548
BBS2	ENSG00000125124	1594.1	0.443955	0.195859	0.0234083	0.3548
IK	ENSG00000113141	742.767	0.452663	0.199519	0.023282	0.3548
RGS7BP	ENSG00000186479	1200.79	0.768688	0.338947	0.0233369	0.3548
ACSL1	ENSG00000151726	2387.13	-0.88608	0.391502	0.023618	0.355113
HEATR3	ENSG00000155393	357.008	-0.862698	0.381012	0.0235602	0.355113
KCTD5	ENSG00000167977	250.494	-0.685437	0.302845	0.0236158	0.355113
DUSP22	ENSG00000112679	1022.76	-0.461884	0.204003	0.0235675	0.355113
PLPP3	ENSG00000162407	3394.75	0.654256	0.288956	0.0235613	0.355113
ZNF528	ENSG00000167555	928.967	0.75237	0.332119	0.0234905	0.355113
ODF3B	ENSG00000177989	439.793	-1.03051	0.456593	0.0240111	0.356316
PREB	ENSG00000138073	852.909	-0.679852	0.300761	0.0237941	0.356316
ATG4D	ENSG00000130734	266.17	-0.673697	0.298133	0.0238389	0.356316
AGAP3	ENSG00000133612	996.356	-0.651764	0.288737	0.0239897	0.356316
PRPF40B	ENSG00000110844	1510.7	-0.555938	0.246193	0.023937	0.356316
TPD52L2	ENSG00000101150	1770.96	-0.54357	0.240777	0.0239726	0.356316
ITGA1	ENSG00000213949	16081.7	0.548771	0.243064	0.023963	0.356316
YTHDC2	ENSG00000047188	1505.48	0.653423	0.289317	0.0239141	0.356316
EPHA3	ENSG00000044524	1423.57	0.725342	0.321039	0.0238612	0.356316
TSKU	ENSG00000182704	814.53	0.851999	0.377417	0.02398	0.356316
CD14	ENSG00000170458	741.986	-0.906038	0.401686	0.0240964	0.356652
RPL17	ENSG00000265681	4023.55	-0.776352	0.344156	0.0240823	0.356652
TUSC2	ENSG00000114383	522.156	-0.861134	0.382293	0.0242875	0.358766
CPSF4	ENSG00000160917	576.537	-0.666844	0.296086	0.02431	0.358766
SLC25A36	ENSG00000114120	1871.72	0.427771	0.189983	0.0243459	0.358766
SLC8A1	ENSG00000183023	3483.18	0.620742	0.275723	0.0243653	0.358766
NECAP2	ENSG00000157191	915.545	-0.623116	0.276944	0.0244511	0.358842
GTF3A	ENSG00000122034	628.483	-0.575607	0.255755	0.0244098	0.358842
NAV3	ENSG00000067798	560.459	0.943432	0.41935	0.0244651	0.358842
ZNF559	ENSG00000188321	803.934	0.584567	0.25999	0.0245492	0.359613
ADCY3	ENSG00000138031	1764.18	-0.720047	0.320549	0.024685	0.360674
ACADM	ENSG00000117054	937.377	0.52232	0.232482	0.0246583	0.360674
ZBTB7B	ENSG00000160685	807.21	-0.638312	0.284502	0.0248575	0.360878
H6PD	ENSG00000049239	3887.15	-0.572218	0.254841	0.024743	0.360878
EIF2AK4	ENSG00000128829	1301.33	-0.555753	0.247623	0.0248097	0.360878
DDX47	ENSG00000213782	685.287	0.639493	0.284979	0.0248325	0.360878
PEX3	ENSG00000034693	344.942	0.769371	0.342783	0.0248013	0.360878
LYRM2	ENSG00000083099	1381.55	0.575533	0.256689	0.0249524	0.361795
FES	ENSG00000182511	642.306	-0.772829	0.345087	0.0251223	0.362411
PYGO2	ENSG00000163348	1212.79	-0.631104	0.281681	0.0250592	0.362411
ENSG00000279289	ENSG00000279289	443.787	0.688773	0.30754	0.0251157	0.362411
H1-0	ENSG00000189060	969.868	0.725038	0.323608	0.0250594	0.362411
RPS3	ENSG00000149273	6602.6	-0.69962	0.312512	0.0251753	0.362716
SLA	ENSG00000155926	530.234	-1.01407	0.453269	0.0252704	0.363477
CEBPB	ENSG00000172216	1510.09	-0.890417	0.398056	0.025292	0.363477
CSK	ENSG00000103653	567.921	-0.68269	0.305325	0.0253552	0.363925
HIP1R	ENSG00000130787	886.063	-0.748535	0.334855	0.0253908	0.363978
FAM98C	ENSG00000130244	340.401	-0.955582	0.427682	0.0254615	0.364532
GSDMB	ENSG00000073605	328.412	-0.787146	0.352442	0.0255222	0.364582
RAI1	ENSG00000108557	1349.18	-0.728288	0.326104	0.0255291	0.364582
TMED3	ENSG00000166557	645.016	-0.758898	0.339914	0.0255742	0.364769
CERS6-AS1	ENSG00000227617	450.506	-0.825538	0.370075	0.0256989	0.365574
SHKBP1	ENSG00000160410	595.604	-0.807724	0.362158	0.025727	0.365574
VARS2	ENSG00000137411	577.429	-0.792662	0.35534	0.0257	0.365574
FGL2	ENSG00000127951	3314.36	0.882744	0.395907	0.0257691	0.365715
CTNNBL1	ENSG00000132792	616.548	-0.731874	0.328657	0.0259563	0.367913
SPNS2	ENSG00000183018	427.126	-0.991837	0.445659	0.0260442	0.368701
CREM	ENSG00000095794	519.986	0.813679	0.365875	0.0261536	0.369789
ENSG00000227543	ENSG00000227543	856.529	-0.625363	0.281658	0.026399	0.372487
PARP1	ENSG00000143799	1230.11	-0.495373	0.223128	0.0264099	0.372487
C1RL-AS1	ENSG00000205885	720.348	-0.820315	0.369744	0.0265139	0.373491
S1PR1	ENSG00000170989	486.241	-0.910007	0.410371	0.0265876	0.373605
BNC2	ENSG00000173068	1515.32	0.66597	0.300301	0.0265772	0.373605
SFXN5	ENSG00000144040	464.62	-0.813939	0.367241	0.0266666	0.374253
PCAT1	ENSG00000253438	247.266	-0.985051	0.445056	0.0268757	0.375426
KIAA1522	ENSG00000162522	317.951	-0.868661	0.392802	0.0270049	0.375426
HIF1A	ENSG00000100644	2456.19	-0.583779	0.264012	0.0270231	0.375426
ARAF	ENSG00000078061	786.375	-0.561354	0.25374	0.0269449	0.375426
COL4A2	ENSG00000134871	38693.7	-0.515755	0.233245	0.0270213	0.375426
NR3C1	ENSG00000113580	3361.81	0.475053	0.21456	0.026823	0.375426
SH3BP5-AS1	ENSG00000224660	1710.42	0.536195	0.242323	0.0269162	0.375426
SH3YL1	ENSG00000035115	846.462	0.552243	0.249789	0.027047	0.375426
ADAMTSL1	ENSG00000178031	1741.32	0.744601	0.336548	0.0269345	0.375426
ZNF598	ENSG00000167962	604.392	-0.709424	0.321072	0.0271365	0.375752
HRAS	ENSG00000174775	292.852	-0.630306	0.285219	0.0271121	0.375752
NRP2	ENSG00000118257	1571.23	-0.657001	0.297417	0.0271731	0.375801
CAMK1	ENSG00000134072	635.233	-0.613614	0.277946	0.0272672	0.376372
PBLD	ENSG00000108187	340.158	0.945616	0.428369	0.0272805	0.376372
DOCK2	ENSG00000134516	841.037	-0.933749	0.423892	0.0276088	0.38044
FASN	ENSG00000169710	3816.63	-0.988364	0.449166	0.0277755	0.380782
IGFBP2	ENSG00000115457	3600.22	-0.985783	0.448381	0.0279105	0.380782
RNASE1	ENSG00000129538	588.684	-0.886053	0.403041	0.0279195	0.380782
C8orf58	ENSG00000241852	321.532	-0.867479	0.394552	0.027903	0.380782
NOD1	ENSG00000106100	899.628	-0.793237	0.360333	0.0277078	0.380782
LIMK1	ENSG00000106683	327.084	-0.755703	0.343402	0.0277615	0.380782
SRPK1	ENSG00000096063	655.416	-0.624642	0.284136	0.0279216	0.380782
CLCN3	ENSG00000109572	928.667	0.67594	0.307316	0.0278429	0.380782
CNTN3	ENSG00000113805	405.077	0.916535	0.416948	0.0279347	0.380782
ENSG00000248254	ENSG00000248254	298.098	-0.965396	0.439518	0.0280571	0.380854
EEF1D	ENSG00000104529	4119.56	-0.681347	0.310384	0.028151	0.380854
CTSL	ENSG00000135047	599.979	-0.670789	0.305538	0.0281324	0.380854
ENSG00000283208	ENSG00000283208	1389.86	-0.430525	0.196129	0.0281552	0.380854
BAZ2A	ENSG00000076108	3130.13	-0.319136	0.145367	0.0281363	0.380854
PHLDA1	ENSG00000139289	926.014	0.807293	0.367812	0.0281742	0.380854
RASGEF1B	ENSG00000138670	510.641	0.814063	0.370671	0.0280786	0.380854
FBL	ENSG00000105202	608.005	-0.646278	0.294761	0.0283399	0.381949
TNS2	ENSG00000111077	5941.57	-0.483265	0.220355	0.0282987	0.381949
GLT8D1	ENSG00000016864	586.944	0.595096	0.271445	0.0283559	0.381949
ENSG00000279713	ENSG00000279713	736.755	0.828379	0.378116	0.0284658	0.382976
THBS4	ENSG00000113296	506.777	-0.954166	0.436464	0.0288065	0.384773
ELAC2	ENSG00000006744	1463.35	-0.6526	0.2986	0.0288496	0.384773
TOP3A	ENSG00000177302	872.222	-0.632007	0.288902	0.0286973	0.384773
PNPLA6	ENSG00000032444	1438.02	-0.616401	0.282072	0.0288698	0.384773
FAM193A	ENSG00000125386	1636.75	-0.616037	0.281712	0.0287598	0.384773
AKAP12	ENSG00000131016	5004.94	0.609416	0.278681	0.0287584	0.384773
ATPAF1	ENSG00000123472	819.741	0.647423	0.296158	0.0288105	0.384773
IFI44L	ENSG00000137959	833.523	0.999768	0.457112	0.0287324	0.384773
LRRC59	ENSG00000108829	768.744	-0.590379	0.270481	0.029058	0.386567
DDX3X	ENSG00000215301	9261.59	0.560627	0.256919	0.0291013	0.386567
SLC3A1	ENSG00000138079	1059.47	0.642327	0.294369	0.0291063	0.386567
RIPOR3	ENSG00000042062	302.478	-0.980349	0.450135	0.0294137	0.387319
GALNT15	ENSG00000131386	3057.01	-0.968231	0.444613	0.0294288	0.387319
SPATA5L1	ENSG00000171763	284.712	-0.957899	0.439978	0.0294692	0.387319
NOL3	ENSG00000140939	709.391	-0.900722	0.413677	0.0294541	0.387319
ZBTB46	ENSG00000130584	516.169	-0.820776	0.37696	0.0294541	0.387319
HPS1	ENSG00000107521	1355.13	-0.665792	0.305347	0.0292243	0.387319
SCRIB	ENSG00000180900	1592.96	-0.597323	0.274333	0.0294537	0.387319
ENSG00000224078	ENSG00000224078	18316.3	0.50209	0.230608	0.0294621	0.387319
PNRC2	ENSG00000189266	1883.93	0.687718	0.315652	0.029352	0.387319
FRAS1	ENSG00000138759	340.207	0.920797	0.423534	0.029699	0.389889
EPHA2	ENSG00000142627	612.145	-0.851675	0.392159	0.029874	0.389938
PGLS	ENSG00000130313	362.926	-0.841137	0.387116	0.029793	0.389938
CALHM2	ENSG00000138172	619.768	0.62314	0.28686	0.0298346	0.389938
PCOLCE-AS1	ENSG00000224729	502.294	0.762296	0.350838	0.0297964	0.389938
CYTB	ENSG00000198727	20672.2	0.960317	0.442163	0.0298659	0.389938
RAPGEF3	ENSG00000079337	1450.19	-0.830291	0.382419	0.0299193	0.390082
ANKRD36B	ENSG00000196912	1093.61	0.793689	0.365672	0.0299692	0.390285
TPR	ENSG00000047410	3709.92	0.489589	0.225659	0.0300372	0.390724
METTL23	ENSG00000181038	245.257	-0.900018	0.415577	0.0303335	0.390796
CXCR5	ENSG00000160683	584.793	-0.831279	0.383879	0.0303518	0.390796
NAV1	ENSG00000134369	4339.56	-0.585208	0.270085	0.0302533	0.390796
SBF1	ENSG00000100241	3989.21	-0.435375	0.200797	0.0301406	0.390796
GDI1	ENSG00000203879	1809.81	-0.379978	0.175255	0.0301481	0.390796
BFAR	ENSG00000103429	697.241	0.612207	0.282586	0.030277	0.390796
DNM3	ENSG00000197959	402.245	0.720878	0.332678	0.0302427	0.390796
NCALD	ENSG00000104490	1096.86	0.749207	0.34582	0.0302758	0.390796
ENSG00000288637	ENSG00000288637	795.252	0.78373	0.361856	0.0303217	0.390796
ALDH2	ENSG00000111275	2788.7	0.618282	0.285586	0.0303908	0.390856
NOP2	ENSG00000111641	296.759	-0.787283	0.36385	0.0304833	0.391604
ENSG00000285622	ENSG00000285622	814.404	0.929353	0.42972	0.0305646	0.392205
TBX18	ENSG00000112837	2491.81	0.631514	0.292174	0.0306621	0.393014
USF2	ENSG00000105698	1080.22	-0.662409	0.306632	0.0307512	0.393712
JMJD7	ENSG00000243789	501.301	-0.841164	0.389655	0.0308702	0.394792
NOL4L	ENSG00000197183	445.145	-0.804172	0.37284	0.0310149	0.395238
PPP4C	ENSG00000149923	525.128	-0.640666	0.297146	0.0310787	0.395238
SLC25A44	ENSG00000160785	641.62	0.602497	0.279376	0.0310383	0.395238
CCDC115	ENSG00000136710	474.973	0.703526	0.326121	0.0309857	0.395238
RGS2	ENSG00000116741	1362.36	0.854018	0.396065	0.0310635	0.395238
MFRP	ENSG00000235718	502.542	-0.93964	0.436675	0.0314128	0.396229
PPAN	ENSG00000130810	259.444	-0.916167	0.426105	0.0315474	0.396229
CLTCL1	ENSG00000070371	704.26	-0.847016	0.39356	0.0313824	0.396229
AGFG2	ENSG00000106351	434.839	-0.813349	0.378003	0.0314212	0.396229
TGFBR3	ENSG00000069702	2310.1	-0.785107	0.364864	0.0314146	0.396229
PPP6R2	ENSG00000100239	1878.36	-0.675119	0.314014	0.0315581	0.396229
SLC25A5	ENSG00000005022	1057.97	-0.669848	0.31127	0.0313985	0.396229
NCAPD2	ENSG00000010292	1012.69	-0.620566	0.288713	0.0316011	0.396229
ATP6V0A2	ENSG00000185344	772.403	-0.610774	0.28397	0.031489	0.396229
TSHZ1	ENSG00000179981	823.447	-0.532363	0.24718	0.0312599	0.396229
ELP2	ENSG00000134759	1838.14	0.43128	0.200524	0.0314944	0.396229
SRSF3	ENSG00000112081	3187.91	0.558257	0.259737	0.0316092	0.396229
EXOSC7	ENSG00000075914	1114.01	0.706084	0.328019	0.0313524	0.396229
ENSG00000203875	ENSG00000203875	1326.17	0.501954	0.233716	0.0317371	0.397395
MID1	ENSG00000101871	939.434	0.629935	0.293381	0.0317806	0.397502
RPS19BP1	ENSG00000187051	505.08	-0.90263	0.420965	0.0320175	0.398713
ADNP2	ENSG00000101544	875.783	0.499012	0.232693	0.0319923	0.398713
LYRM7	ENSG00000186687	453.073	0.729439	0.339989	0.0319147	0.398713
BTG2	ENSG00000159388	6887.6	0.807067	0.37636	0.0320009	0.398713
RPL13AP5	ENSG00000236552	446.586	-0.906129	0.422829	0.032112	0.399448
PDE2A	ENSG00000186642	800.436	-0.886143	0.413839	0.032252	0.399448
WHAMM	ENSG00000156232	543.719	-0.795864	0.371467	0.032154	0.399448
ENSG00000268364	ENSG00000268364	306.004	0.674177	0.314844	0.0322498	0.399448
CLK4	ENSG00000113240	1096.26	0.836797	0.390679	0.0322011	0.399448
TP53I13	ENSG00000167543	610.351	-0.881975	0.412134	0.0323532	0.400265
RASA1	ENSG00000145715	2411.39	0.462268	0.216095	0.0324206	0.400311
SCPEP1	ENSG00000121064	1010.29	0.701554	0.327966	0.0324272	0.400311
MYH9	ENSG00000100345	40653.4	-0.596665	0.279181	0.0325817	0.401782
MLLT6	ENSG00000275023	4688.31	-0.434741	0.203665	0.0327949	0.403973
ENSG00000227097	ENSG00000227097	448.035	-0.974519	0.457023	0.0329805	0.404509
C1QTNF5	ENSG00000223953	499.671	-0.93243	0.437079	0.0328984	0.404509
FAU	ENSG00000149806	1623.66	-0.75049	0.351933	0.0329675	0.404509
CNDP2	ENSG00000133313	736.875	-0.66786	0.313192	0.0329716	0.404509
KCP	ENSG00000135253	338.246	-0.835415	0.392016	0.033083	0.404893
VCP	ENSG00000165280	5494.37	-0.483514	0.226869	0.033069	0.404893
XRCC3	ENSG00000126215	1752.95	-0.528755	0.248191	0.0331354	0.405099
SUB1	ENSG00000113387	1308.92	0.537153	0.25219	0.0331756	0.405155
MAP3K6	ENSG00000142733	2480.25	-0.74322	0.34921	0.0333131	0.405949
DGKQ	ENSG00000145214	837.501	-0.728672	0.342441	0.0333476	0.405949
CDH19	ENSG00000071991	286.336	0.883621	0.415175	0.0333116	0.405949
CHRDL1	ENSG00000101938	2403.18	0.696729	0.327739	0.0335142	0.407542
RIMS1	ENSG00000079841	640.912	-0.915895	0.431266	0.0336925	0.408309
NRXN3	ENSG00000021645	854.751	-0.845404	0.398691	0.0339682	0.408309
STEAP4	ENSG00000127954	1840.5	-0.785432	0.3697	0.0336273	0.408309
HOXB2	ENSG00000173917	332.215	-0.730007	0.344484	0.0340795	0.408309
SLC12A9	ENSG00000146828	746.88	-0.70378	0.331336	0.0336645	0.408309
USP35	ENSG00000118369	1533.16	-0.69887	0.32921	0.0337651	0.408309
SSR4	ENSG00000180879	680.592	-0.669662	0.315862	0.0339968	0.408309
RNF24	ENSG00000101236	1155.98	-0.628338	0.296102	0.0338349	0.408309
RTL10	ENSG00000215012	458.742	-0.608322	0.2868	0.0339163	0.408309
SLC25A29	ENSG00000197119	1027.28	-0.602584	0.284283	0.0340344	0.408309
SEC23B	ENSG00000101310	554.818	-0.599159	0.2827	0.0340555	0.408309
CUX1	ENSG00000257923	3550.14	-0.534301	0.251919	0.0339284	0.408309
MAP3K3	ENSG00000198909	1854.62	-0.461355	0.217549	0.0339473	0.408309
HCG11	ENSG00000228223	352.288	0.80404	0.37888	0.033825	0.408309
FLT4	ENSG00000037280	411.622	-0.918517	0.434362	0.0344609	0.409868
GDPGP1	ENSG00000183208	255.472	-0.897538	0.424356	0.0344249	0.409868
IRF2	ENSG00000168310	507.697	-0.529726	0.250505	0.0344618	0.409868
EPN1	ENSG00000063245	1423.65	-0.460116	0.21757	0.0344475	0.409868
JMJD1C	ENSG00000171988	4689.39	0.459166	0.217088	0.0344199	0.409868
VWA5A	ENSG00000110002	652.752	0.5428	0.25666	0.0344416	0.409868
MBP	ENSG00000197971	1066.34	0.642981	0.303815	0.0343144	0.409868
HLTF	ENSG00000071794	1125.9	0.541839	0.256347	0.0345416	0.409993
NREP	ENSG00000134986	851.124	0.931107	0.440519	0.0345443	0.409993
HDAC10	ENSG00000100429	435.974	-0.855911	0.405864	0.0349566	0.411029
TLR2	ENSG00000137462	654.482	-0.820903	0.389087	0.0348741	0.411029
SPACA6	ENSG00000182310	418.968	-0.71736	0.340132	0.0349392	0.411029
ENSG00000269352	ENSG00000269352	618.511	-0.656529	0.311279	0.0349331	0.411029
SLC30A1	ENSG00000170385	1063.55	-0.655646	0.310824	0.0349118	0.411029
ZFP36L1	ENSG00000185650	4244.77	-0.50065	0.237063	0.0346962	0.411029
N4BP2L2	ENSG00000244754	5311.02	0.390056	0.184959	0.0349551	0.411029
LINC02649	ENSG00000215244	303.343	0.851833	0.403452	0.0347413	0.411029
TMEM98	ENSG00000006042	504.291	0.858766	0.406683	0.0347176	0.411029
TRA2A	ENSG00000164548	1351.23	0.487014	0.231108	0.0350915	0.412189
B3GNTL1	ENSG00000175711	359.207	-0.771791	0.366428	0.0351821	0.412403
SEMA4B	ENSG00000185033	689.662	-0.678087	0.321917	0.0351694	0.412403
NAV2	ENSG00000166833	11953.9	-0.542905	0.257842	0.0352419	0.412678
ELMOD2	ENSG00000179387	490.444	0.663688	0.315288	0.0352895	0.412811
TLE2	ENSG00000065717	512.477	-0.721213	0.342718	0.0353446	0.412868
ENSG00000284686	ENSG00000284686	998.296	0.69373	0.329699	0.0353669	0.412868
DHX37	ENSG00000150990	551.898	-0.573047	0.272402	0.0354063	0.412904
AKTIP	ENSG00000166971	995.088	0.596288	0.2836	0.0355035	0.413614
RAMP3	ENSG00000122679	337.606	-0.935102	0.445197	0.0356915	0.413633
ENSG00000278948	ENSG00000278948	338.418	-0.749361	0.356828	0.0357231	0.413633
FAM222B	ENSG00000173065	304.886	-0.706565	0.336447	0.0357221	0.413633
RPS3A	ENSG00000145425	9562.79	-0.671986	0.319781	0.0356066	0.413633
MAST2	ENSG00000086015	2739.7	-0.587936	0.27979	0.0356105	0.413633
RAB8B	ENSG00000166128	1083.58	0.599582	0.28538	0.0356412	0.413633
PM20D2	ENSG00000146281	850.392	-0.549474	0.261771	0.035811	0.414229
METTL24	ENSG00000053328	525.623	0.753932	0.359552	0.0360056	0.416056
GOLM2	ENSG00000166734	2977.84	0.48726	0.232433	0.0360512	0.416161
NPY1R	ENSG00000164128	2529.21	0.777182	0.371193	0.0362829	0.418411
VEGFA	ENSG00000112715	1485.99	-0.855416	0.408891	0.0364352	0.418625
ENSG00000255031	ENSG00000255031	298.866	-0.734409	0.351198	0.0365142	0.418625
AP3D1	ENSG00000065000	2390.27	-0.435966	0.20849	0.0365221	0.418625
MED13L	ENSG00000123066	7680.63	-0.42118	0.201397	0.0365019	0.418625
PON2	ENSG00000105854	576.647	0.650952	0.311041	0.0363658	0.418625
OLFML2B	ENSG00000162745	922.757	0.800075	0.382472	0.036452	0.418625
MT2A	ENSG00000125148	682.675	-0.900899	0.431098	0.0366377	0.419528
ENSG00000135502	ENSG00000135502	577.33	-0.699212	0.334949	0.0368416	0.419751
ZEB2	ENSG00000169554	6508.55	0.421469	0.201842	0.0367878	0.419751
RAPGEF5	ENSG00000136237	2974.21	0.516678	0.247369	0.0367353	0.419751
BCLAF3	ENSG00000173681	827.662	0.543631	0.260384	0.0368155	0.419751
GALM	ENSG00000143891	386.02	0.672399	0.321922	0.0367344	0.419751
ZNF266	ENSG00000174652	1003.37	-0.730779	0.350147	0.0368827	0.419799
C1orf167	ENSG00000215910	496.954	-0.742075	0.355653	0.036932	0.41994
BCAP31	ENSG00000185825	1373.82	-0.632631	0.303512	0.0371263	0.420469
GET1	ENSG00000182093	563.228	0.650489	0.312021	0.037091	0.420469
IFIH1	ENSG00000115267	580.034	0.753445	0.361383	0.0370791	0.420469
PLEKHA6	ENSG00000143850	1054.87	0.888635	0.426123	0.0370333	0.420469
RBM10	ENSG00000182872	924.968	-0.657426	0.315649	0.0372719	0.42128
KIAA0825	ENSG00000185261	313.543	0.840545	0.403568	0.037271	0.42128
KIAA1109	ENSG00000138688	10766.2	0.394809	0.18962	0.0373328	0.421549
PEX16	ENSG00000121680	349.391	-0.799003	0.384083	0.0374993	0.422591
MED24	ENSG00000008838	1178.54	-0.679991	0.326811	0.0374625	0.422591
TSC22D1-AS1	ENSG00000278156	583.178	-0.671297	0.322781	0.0375504	0.422749
BUB3	ENSG00000154473	998.551	0.44546	0.214252	0.037604	0.422934
MAML1	ENSG00000161021	1427.48	-0.477431	0.229688	0.0376539	0.423076
RAB15	ENSG00000139998	345.819	-0.775097	0.373014	0.0377156	0.423352
POLK	ENSG00000122008	1481.02	0.414939	0.199743	0.0377678	0.423521
ZNF792	ENSG00000180884	269.233	-0.881818	0.424808	0.0379123	0.424066
PTPRB	ENSG00000127329	1929.77	-0.789594	0.380526	0.0379861	0.424066
GLIS3	ENSG00000107249	931.624	-0.687793	0.331426	0.0379628	0.424066
CUL9	ENSG00000112659	1733.83	-0.632469	0.304888	0.0380396	0.424066
DDX60	ENSG00000137628	1023.14	0.626507	0.30188	0.037954	0.424066
ZNF302	ENSG00000089335	747.482	0.726506	0.35022	0.03804	0.424066
ENSG00000212802	ENSG00000212802	266.515	-0.906297	0.437088	0.0381267	0.424617
ETAA1	ENSG00000143971	472.001	0.717052	0.345969	0.0382101	0.42513
TMEM129	ENSG00000168936	697.668	-0.714255	0.344688	0.0382487	0.425143
DNAJB1	ENSG00000132002	3712.4	0.823757	0.397653	0.0383078	0.425384
HID1	ENSG00000167861	278.273	-0.904504	0.436736	0.0383539	0.425482
SLC7A6OS	ENSG00000103061	964.083	-0.534381	0.258163	0.0384583	0.426225
LOC648987	ENSG00000177738	349.019	-0.766354	0.370409	0.0385515	0.426842
NTN4	ENSG00000074527	1705.5	0.867448	0.419482	0.0386493	0.427508
MIR17HG	ENSG00000215417	249.681	0.933996	0.451822	0.0387176	0.427848
RNF139	ENSG00000170881	770.007	0.621623	0.300771	0.0387565	0.427863
TNFRSF21	ENSG00000146072	300.403	-0.942633	0.456543	0.0389497	0.428005
ENSG00000211643	ENSG00000211643	259.662	-0.93115	0.451318	0.0390955	0.428005
TRAF2	ENSG00000127191	264.188	-0.772587	0.374535	0.0391325	0.428005
ARFIP2	ENSG00000132254	584.779	-0.758454	0.367807	0.0391987	0.428005
FTL	ENSG00000087086	12127.3	-0.656936	0.318081	0.0388938	0.428005
ITGA3	ENSG00000005884	4605.2	-0.601548	0.291688	0.039179	0.428005
UQCRC1	ENSG00000010256	1345.47	-0.548865	0.266062	0.0391199	0.428005
MAPKBP1	ENSG00000137802	1531.84	-0.51808	0.25125	0.0392067	0.428005
OGT	ENSG00000147162	6925.4	0.39383	0.190688	0.0388939	0.428005
NPAT	ENSG00000149308	820.778	0.530835	0.256989	0.0388668	0.428005
ZNF287	ENSG00000141040	340.323	0.646096	0.313319	0.0391978	0.428005
ANGPT1	ENSG00000154188	1322.2	0.674949	0.327349	0.0392206	0.428005
SORCS2	ENSG00000184985	293.732	0.889263	0.431433	0.0392855	0.428302
FCGBP	ENSG00000275395	3741.34	-0.928657	0.451084	0.0395206	0.429619
PRXL2A	ENSG00000122378	502.638	-0.861314	0.41854	0.0395995	0.429619
GADD45B	ENSG00000099860	1579.06	-0.776945	0.377528	0.0395922	0.429619
EIF3B	ENSG00000106263	2487.68	-0.585824	0.284631	0.0395719	0.429619
ARHGEF40	ENSG00000165801	2198.09	-0.552062	0.268309	0.0396328	0.429619
SLC40A1	ENSG00000138449	2534.21	0.728777	0.353964	0.0395038	0.429619
ENSG00000270141	ENSG00000270141	384.945	-0.888384	0.431917	0.0397016	0.429956
MARK2	ENSG00000072518	940.745	-0.545207	0.265196	0.0397956	0.430564
ACADS	ENSG00000122971	297.524	-0.881675	0.429344	0.0400204	0.430704
WDFY4	ENSG00000128815	622.942	-0.868292	0.422616	0.0399212	0.430704
KRT7	ENSG00000135480	368.457	-0.831159	0.404708	0.0400023	0.430704
MAPK12	ENSG00000188130	571.929	-0.785612	0.382975	0.0402337	0.430704
WDFY3-AS2	ENSG00000180769	380.413	-0.784646	0.382704	0.0403383	0.430704
KSR1	ENSG00000141068	1028.06	-0.695062	0.338355	0.0399529	0.430704
GPC1	ENSG00000063660	2128.7	-0.581965	0.283515	0.040104	0.430704
RXRA	ENSG00000186350	2135.96	-0.533986	0.260288	0.0402163	0.430704
CAPZB	ENSG00000077549	4007.94	-0.37579	0.183174	0.0402135	0.430704
RAPGEF1	ENSG00000107263	2812.55	-0.359884	0.175234	0.0400018	0.430704
EP300	ENSG00000100393	3651.9	-0.329379	0.160623	0.0403033	0.430704
TRMT11	ENSG00000066651	759.684	0.547953	0.2672	0.0402936	0.430704
PLLP	ENSG00000102934	831.466	0.612842	0.298549	0.0400983	0.430704
ZMAT1	ENSG00000166432	1226.92	0.6196	0.302169	0.0403147	0.430704
RAB18	ENSG00000099246	1528.13	0.563208	0.274893	0.040479	0.431801
CDC42BPB	ENSG00000198752	4381.81	-0.42606	0.208157	0.0406762	0.433499
TRIOBP	ENSG00000100106	1838.82	-0.386132	0.188707	0.0407375	0.433746
IL4R	ENSG00000077238	2423.94	-0.563761	0.275683	0.0408585	0.434336
GDF10	ENSG00000266524	265.113	0.921064	0.45043	0.0408692	0.434336
COX4I1	ENSG00000131143	690.937	-0.628953	0.307645	0.0409131	0.434396
PML	ENSG00000140464	1961.75	-0.548895	0.268574	0.040979	0.434691
MRPL34	ENSG00000130312	312.511	-0.882406	0.431917	0.0410524	0.43488
FAM53B	ENSG00000189319	840.052	-0.75274	0.368486	0.0410733	0.43488
FBXW5	ENSG00000159069	2356.68	-0.487837	0.238865	0.0411204	0.434974
RANBP1	ENSG00000099901	484.375	-0.753792	0.369439	0.0413134	0.434976
PPP6R1	ENSG00000105063	1340.93	-0.525005	0.257355	0.0413499	0.434976
CABIN1	ENSG00000099991	3421.38	-0.504625	0.247151	0.0411745	0.434976
CERK	ENSG00000100422	1183.95	-0.415844	0.20372	0.0412254	0.434976
WSB1	ENSG00000109046	9252.39	0.409062	0.200508	0.0413374	0.434976
UFL1	ENSG00000014123	1359.88	0.519149	0.254367	0.0412558	0.434976
USP25	ENSG00000155313	1610.58	0.380086	0.186359	0.0413972	0.435072
ENSG00000260565	ENSG00000260565	1381.93	0.535844	0.262899	0.0415286	0.43605
RPS14	ENSG00000164587	6269.11	-0.649325	0.318924	0.0417515	0.43728
SNX29	ENSG00000048471	1423.7	-0.592761	0.291075	0.0417046	0.43728
ENSG00000255750	ENSG00000255750	798.206	0.714074	0.350742	0.0417609	0.43728
ENSG00000286067	ENSG00000286067	610.984	-0.719306	0.353528	0.0418861	0.437814
ZNF680	ENSG00000173041	705.97	0.603433	0.296582	0.0418889	0.437814
TRPV2	ENSG00000187688	949.374	-0.661683	0.325425	0.0420231	0.438814
BLZF1	ENSG00000117475	786.428	0.428062	0.210614	0.0421082	0.4393
TAF6	ENSG00000106290	685.735	-0.619887	0.305274	0.0422962	0.440856
CDK10	ENSG00000185324	713.448	-0.661392	0.325795	0.0423479	0.440945
MXRA8	ENSG00000162576	1962.68	0.503142	0.247884	0.0423821	0.440945
PGLS-DT	ENSG00000269439	262.145	-0.736666	0.363444	0.0426721	0.441099
TADA2A	ENSG00000276234	462.32	-0.6662	0.328624	0.042638	0.441099
ENSG00000286305	ENSG00000286305	329.744	-0.638705	0.314977	0.0425827	0.441099
TOB1	ENSG00000141232	1142.49	0.591718	0.291765	0.0425537	0.441099
MBNL2	ENSG00000139793	3171.91	0.644081	0.317507	0.0425033	0.441099
LEPR	ENSG00000116678	1264.55	0.653266	0.322266	0.0426524	0.441099
KREMEN1	ENSG00000183762	459.372	0.689632	0.340215	0.0426577	0.441099
DPT	ENSG00000143196	1052.93	0.843162	0.416055	0.042707	0.441099
TESK1	ENSG00000107140	683.588	-0.626308	0.30911	0.0427476	0.441118
CRTC1	ENSG00000105662	515.507	-0.701021	0.34612	0.0428296	0.441403
CKAP4	ENSG00000136026	1352.93	-0.56647	0.279718	0.0428528	0.441403
ENSG00000232807	ENSG00000232807	431.91	-0.632705	0.312647	0.0430005	0.442524
CBR1	ENSG00000159228	388.004	-0.757113	0.374204	0.0430458	0.442591
SORBS3	ENSG00000120896	2803.52	-0.423408	0.209416	0.0431921	0.443694
CDK2AP2	ENSG00000167797	266.052	-0.784837	0.38826	0.043236	0.443744
S100A10	ENSG00000197747	614.729	0.730735	0.361588	0.0432895	0.443893
UQCR11	ENSG00000127540	446.97	-0.779363	0.386174	0.0435741	0.445336
ENSG00000174171	ENSG00000174171	248.435	-0.685494	0.339695	0.0435946	0.445336
PWWP3A	ENSG00000160953	1743.21	-0.631721	0.313091	0.0436235	0.445336
LRIG3	ENSG00000139263	1536.78	0.491177	0.243394	0.0435875	0.445336
SSPN	ENSG00000123096	1955.5	0.727975	0.3608	0.0436258	0.445336
FAT4	ENSG00000196159	9474.64	0.489437	0.242677	0.0437142	0.445837
RNPEPL1	ENSG00000142327	1003.79	-0.453446	0.224984	0.0438566	0.446889
EIF3K	ENSG00000178982	1121.43	-0.662828	0.32897	0.0439192	0.447127
PCMTD1	ENSG00000168300	1871.67	0.387805	0.192552	0.0440072	0.44722
PTPN13	ENSG00000163629	2017.09	0.520722	0.258626	0.044071	0.44722
KCNMA1	ENSG00000156113	11116.3	0.523	0.25968	0.0440081	0.44722
SERTAD4	ENSG00000082497	322.995	0.911962	0.452974	0.0440855	0.44722
NDUFA4L2	ENSG00000185633	693.842	-0.904054	0.449537	0.0443169	0.448439
SGPP1	ENSG00000126821	336.306	-0.741944	0.369077	0.0444026	0.448439
JAG1	ENSG00000101384	8878.26	-0.559776	0.278415	0.0443694	0.448439
WIZ	ENSG00000011451	1107.49	-0.535751	0.266451	0.0443577	0.448439
EXD2	ENSG00000081177	688.06	0.689598	0.343002	0.0443804	0.448439
ABCD1	ENSG00000101986	460.867	-0.743403	0.369876	0.0444449	0.448468
TMEM44	ENSG00000145014	273.184	-0.817414	0.407666	0.0449514	0.449988
SLC2A1	ENSG00000117394	450.741	-0.770981	0.38438	0.0448796	0.449988
SLC36A1	ENSG00000123643	527.017	-0.752194	0.375099	0.044929	0.449988
TET3	ENSG00000187605	678.217	-0.727234	0.362608	0.0449024	0.449988
DDRGK1	ENSG00000198171	414.182	-0.709453	0.353535	0.0447776	0.449988
FBXO7	ENSG00000100225	1843.58	0.715671	0.356795	0.044874	0.449988
ABCA9	ENSG00000154258	1215.44	0.746501	0.371858	0.0446978	0.449988
FREM1	ENSG00000164946	1573.64	0.7632	0.380396	0.0448209	0.449988
IFIT2	ENSG00000119922	364.246	0.914028	0.455696	0.0448795	0.449988
ZNF3	ENSG00000166526	754.441	0.488934	0.243892	0.0449935	0.450014
ZDHHC17	ENSG00000186908	1473.99	0.552407	0.27597	0.0453178	0.45286
POLA2	ENSG00000014138	285.65	-0.802666	0.401761	0.0457309	0.453535
IL17RC	ENSG00000163702	727.026	-0.662189	0.331217	0.0455801	0.453535
CREB3	ENSG00000107175	759.77	-0.609022	0.304437	0.0454477	0.453535
PLOD2	ENSG00000152952	1794.47	-0.579931	0.290292	0.045744	0.453535
MAN1A1	ENSG00000111885	1852.77	-0.570234	0.285437	0.0457428	0.453535
NMT1	ENSG00000136448	2059.8	-0.553008	0.276714	0.0456647	0.453535
ERLIN2	ENSG00000147475	980.011	0.558795	0.279542	0.0456122	0.453535
VPS50	ENSG00000004766	753.173	0.603703	0.301863	0.0455085	0.453535
ENSG00000225630	ENSG00000225630	574.027	0.864405	0.432395	0.0455967	0.453535
ACVR1B	ENSG00000135503	682.706	-0.599421	0.300325	0.0459435	0.454721
PES1	ENSG00000100029	693.282	-0.51839	0.259698	0.0459205	0.454721
ENSG00000261832	ENSG00000261832	346.343	-0.672741	0.337228	0.0460525	0.455404
UPP1	ENSG00000183696	445.451	-0.800017	0.401122	0.0461029	0.455418
BACE2	ENSG00000182240	2046.38	-0.498549	0.250004	0.046134	0.455418
FLJ31356	ENSG00000229951	263.737	0.884281	0.443709	0.0462692	0.456357
MFHAS1	ENSG00000147324	1289.18	-0.420041	0.210806	0.0463107	0.456371
GNL3L	ENSG00000130119	1459.95	-0.494861	0.24841	0.0463584	0.456446
SEMA3F	ENSG00000001617	501.318	-0.826617	0.415087	0.0464332	0.456787
ZC3H6	ENSG00000188177	1036.74	0.587602	0.295229	0.0465549	0.457589
CYB561D2	ENSG00000114395	378.451	-0.701882	0.353007	0.0467791	0.459395
SEPHS2	ENSG00000179918	484.582	-0.724509	0.365283	0.0473208	0.462693
THOP1	ENSG00000172009	485.172	-0.715906	0.361007	0.0473587	0.462693
GPKOW	ENSG00000068394	276.041	-0.643424	0.32443	0.0473401	0.462693
MGAT1	ENSG00000131446	2713.35	-0.560772	0.282669	0.0472732	0.462693
DDX42	ENSG00000198231	2495.81	0.451609	0.227618	0.0472484	0.462693
CLDND1	ENSG00000080822	1541.31	0.455633	0.22973	0.0473291	0.462693
CACNA1C-AS2	ENSG00000256271	368.02	-0.73364	0.370019	0.0474001	0.4627
PPIB	ENSG00000166794	1912.25	-0.598203	0.301768	0.0474429	0.462721
LARP1B	ENSG00000138709	651.173	-0.527833	0.266592	0.0477118	0.464945
ZFAT	ENSG00000066827	500.787	-0.689856	0.348565	0.047801	0.465416
CFL1	ENSG00000172757	2911.89	-0.376839	0.190444	0.047845	0.465438
XRN1	ENSG00000114127	2852.34	0.489677	0.247513	0.0478851	0.465438
TCEANC2	ENSG00000116205	378.67	-0.764359	0.386924	0.0482145	0.465812
COPE	ENSG00000105669	951.567	-0.652622	0.33051	0.0483143	0.465812
TUBA1C	ENSG00000167553	1375.93	-0.636146	0.321842	0.0480897	0.465812
TADA3	ENSG00000171148	1244.17	-0.589619	0.298565	0.0482857	0.465812
CEP170B	ENSG00000099814	2037.57	-0.506433	0.256295	0.0481577	0.465812
PFKL	ENSG00000141959	2073.33	-0.455472	0.230685	0.0483328	0.465812
AHR	ENSG00000106546	3351.63	0.569939	0.288433	0.0481563	0.465812
TRIM22	ENSG00000132274	2339.58	0.575007	0.291216	0.0483245	0.465812
GEM	ENSG00000164949	4988.7	0.620292	0.313993	0.0482117	0.465812
HOMER2	ENSG00000103942	300.327	0.819569	0.414505	0.0480165	0.465812
VMP1	ENSG00000062716	5832.45	-0.720246	0.364868	0.0483829	0.4659
ANO8	ENSG00000074855	633.316	-0.710268	0.360064	0.0485394	0.467012
MARCHF5	ENSG00000198060	594.439	-0.698957	0.354583	0.0486999	0.46721
URM1	ENSG00000167118	481.345	-0.658382	0.334095	0.0487652	0.46721
NFATC2IP	ENSG00000176953	840.751	-0.469386	0.238115	0.0486948	0.46721
FNIP2	ENSG00000052795	3333.81	0.471938	0.239477	0.048758	0.46721
DDX58	ENSG00000107201	1067.18	0.676291	0.342947	0.0486097	0.46721
ENSG00000215030	ENSG00000215030	300.382	-0.844656	0.428757	0.048837	0.467504
CFI	ENSG00000205403	281.862	-0.891827	0.452832	0.0489024	0.467737
CPE	ENSG00000109472	7082.87	0.607095	0.308393	0.0490017	0.468245
DCLK1	ENSG00000133083	2015.83	0.616864	0.313405	0.0490377	0.468245
USP53	ENSG00000145390	3754.87	0.570855	0.290118	0.0491064	0.468507
CD93	ENSG00000125810	4456.24	-0.619636	0.315034	0.0491961	0.46897
LRPPRC	ENSG00000138095	3190.57	0.324315	0.165092	0.0494776	0.470579
JAK2	ENSG00000096968	8869.84	0.399551	0.203401	0.049489	0.470579
SDCBP	ENSG00000137575	2180.7	0.526511	0.267967	0.0494334	0.470579
SNX21	ENSG00000124104	1192.46	-0.627434	0.319543	0.0495838	0.470695
EIF3D	ENSG00000100353	1506.51	-0.457181	0.232819	0.0495677	0.470695
CEBPD	ENSG00000221869	2834.65	-0.882558	0.44969	0.0496937	0.470952
RNF4	ENSG00000063978	1244.13	-0.426773	0.217421	0.0496598	0.470952
NDUFA6	ENSG00000184983	308.906	-0.762313	0.388608	0.049803	0.471203
KAT2B	ENSG00000114166	1591.01	0.563849	0.287402	0.0497759	0.471203
FIZ1	ENSG00000179943	295.597	-0.649779	0.331565	0.0500267	0.47143
LPCAT3	ENSG00000111684	521.565	-0.602408	0.307414	0.0500428	0.47143
SYNGR2	ENSG00000108639	771.108	-0.575346	0.293551	0.0500012	0.47143
BTAF1	ENSG00000095564	3265.88	0.402508	0.205432	0.0500748	0.47143
PLEKHA1	ENSG00000107679	1696.74	0.512438	0.261539	0.0500755	0.47143
CNTLN	ENSG00000044459	635.746	0.568686	0.290105	0.0499636	0.47143
MMRN1	ENSG00000138722	623.02	-0.887061	0.452972	0.0501934	0.47176
ABRAXAS1	ENSG00000163322	502.781	0.810647	0.413919	0.0501753	0.47176
DNAJB12	ENSG00000148719	897.698	-0.657377	0.335863	0.050315	0.472513
NPAS2	ENSG00000170485	312.61	-0.832388	0.425746	0.0505682	0.473329
SRA1	ENSG00000213523	650.782	-0.623788	0.319012	0.0505386	0.473329
ENSG00000276550	ENSG00000276550	3827.66	-0.616752	0.315337	0.0504824	0.473329
LASP1	ENSG00000002834	3304.61	-0.520471	0.266205	0.0505657	0.473329
KIF27	ENSG00000165115	291.778	0.567674	0.290588	0.0507563	0.474031
DMTN	ENSG00000158856	745.511	0.798241	0.408635	0.0507682	0.474031
EPPK1	ENSG00000261150	724.448	0.863723	0.442106	0.0507416	0.474031
NFKBIL1	ENSG00000204498	282.882	-0.807936	0.413975	0.050979	0.475101
SRGN	ENSG00000122862	1225.94	-0.769378	0.394802	0.0513231	0.475101
ENSG00000205746	ENSG00000205746	1042.51	-0.755656	0.387722	0.0513	0.475101
B3GAT3	ENSG00000149541	387.246	-0.714852	0.36692	0.0513851	0.475101
ENSG00000258984	ENSG00000258984	431.828	-0.684516	0.351264	0.0513288	0.475101
GRB10	ENSG00000106070	2264.12	-0.547137	0.280934	0.0514672	0.475101
SPCS3	ENSG00000129128	2049.47	-0.501328	0.257324	0.0513865	0.475101
HM13	ENSG00000101294	1319.54	-0.329842	0.16933	0.0514243	0.475101
MYSM1	ENSG00000162601	1741.11	0.324551	0.166341	0.0510434	0.475101
CEP68	ENSG00000011523	1822.07	0.36639	0.188016	0.0513288	0.475101
WDR33	ENSG00000136709	1980.36	0.370799	0.190082	0.0510896	0.475101
ERMP1	ENSG00000099219	793.984	0.529481	0.271325	0.0510014	0.475101
PRPS2	ENSG00000101911	303.433	0.858745	0.440927	0.0514641	0.475101
PEG10	ENSG00000242265	395.029	0.87688	0.449838	0.0512567	0.475101
YTHDF3	ENSG00000185728	1839.19	0.510374	0.262146	0.0515457	0.47544
PGM2	ENSG00000169299	585.374	-0.647546	0.332843	0.0517145	0.476469
PTPN23	ENSG00000076201	1529.32	-0.485148	0.249397	0.0517409	0.476469
PHF8	ENSG00000172943	1485.59	-0.539934	0.27766	0.0518245	0.476853
DDX10	ENSG00000178105	643.875	-0.618293	0.318128	0.0519512	0.477114
RPL18	ENSG00000063177	3948.75	-0.606621	0.312159	0.0519787	0.477114
ENSG00000279342	ENSG00000279342	358.241	0.853848	0.439246	0.0519082	0.477114
IL15RA	ENSG00000134470	256.234	-0.886057	0.456351	0.052184	0.478613
ARRDC2	ENSG00000105643	1488.74	-0.622977	0.321319	0.0525246	0.480189
UNK	ENSG00000132478	1012.68	-0.527491	0.27203	0.05249	0.480189
NKTR	ENSG00000114857	5686.35	0.464734	0.239701	0.0525244	0.480189
ENSG00000255471	ENSG00000255471	427.928	0.668503	0.34476	0.0524963	0.480189
DLL4	ENSG00000128917	348.32	-0.792435	0.408803	0.0525711	0.480228
TIE1	ENSG00000066056	635.119	-0.768838	0.397072	0.0528344	0.480274
DAP	ENSG00000112977	1920	-0.661598	0.341716	0.0528549	0.480274
DHPS	ENSG00000095059	694.687	-0.622484	0.321536	0.0528715	0.480274
VSIR	ENSG00000107738	1339.34	-0.584961	0.301835	0.0526212	0.480274
TTC1	ENSG00000113312	578.173	-0.548274	0.283114	0.052796	0.480274
GABARAPL2	ENSG00000034713	801.629	0.576849	0.297708	0.0526684	0.480274
MEG3	ENSG00000214548	2648.9	0.691691	0.357036	0.052707	0.480274
CDK18	ENSG00000117266	680.812	-0.731263	0.377859	0.0529555	0.480654
FEM1C	ENSG00000145780	1203.56	0.614128	0.317546	0.0531157	0.480957
ENSG00000204706	ENSG00000204706	699.142	0.712977	0.36861	0.0530846	0.480957
OGN	ENSG00000106809	7318.89	0.84978	0.439307	0.0530682	0.480957
FKRP	ENSG00000181027	636.542	-0.691127	0.357697	0.05334	0.482029
SFPQ	ENSG00000116560	5744.68	0.428982	0.222042	0.0533612	0.482029
FIGN	ENSG00000182263	1457.92	0.60423	0.312645	0.0532803	0.482029
ZNF354C	ENSG00000177932	607.296	0.578717	0.299604	0.0534078	0.482068
G6PD	ENSG00000160211	633.324	-0.528387	0.273604	0.0534573	0.482132
F2R	ENSG00000181104	1390.13	-0.881523	0.456752	0.053609	0.482731
LRATD2	ENSG00000168672	326.534	-0.771454	0.399791	0.053651	0.482731
ENSG00000259972	ENSG00000259972	1062.9	-0.461906	0.239296	0.0535735	0.482731
PHKG2	ENSG00000156873	342.921	-0.702528	0.364502	0.0539343	0.483187
NMRAL1	ENSG00000153406	366.114	-0.693006	0.35953	0.0539135	0.483187
SLC11A2	ENSG00000110911	1246.63	-0.541738	0.280973	0.0538454	0.483187
RPL8	ENSG00000161016	4002.21	-0.476744	0.247341	0.05392	0.483187
CEP126	ENSG00000110318	979.585	0.516482	0.26782	0.0537972	0.483187
TARBP1	ENSG00000059588	743.258	0.725909	0.376668	0.0539564	0.483187
ZNF385A	ENSG00000161642	351.85	-0.853573	0.443407	0.054225	0.483348
PTPRM	ENSG00000173482	2842.27	-0.492077	0.255512	0.0541232	0.483348
PCIF1	ENSG00000100982	1134.34	0.364124	0.189003	0.0540352	0.483348
CCND2	ENSG00000118971	7124.68	0.464948	0.241416	0.0541139	0.483348
DNAJA1	ENSG00000086061	1546.65	0.582898	0.302749	0.0541851	0.483348
FAXDC2	ENSG00000170271	1158.97	0.637163	0.330993	0.0542291	0.483348
GJC1	ENSG00000182963	922.25	-0.659363	0.342786	0.0544121	0.484599
CDYL2	ENSG00000166446	335.512	-0.768376	0.40034	0.054945	0.486859
ADSS1	ENSG00000185100	698.273	-0.742327	0.386728	0.0549206	0.486859
CACNA1H	ENSG00000196557	4445.95	-0.582549	0.303393	0.0548437	0.486859
LZTR1	ENSG00000099949	1743.37	-0.540721	0.28152	0.0547674	0.486859
ITGA7	ENSG00000135424	12104.8	-0.478479	0.249334	0.054981	0.486859
LDB1	ENSG00000198728	1472.87	0.345417	0.179812	0.0547333	0.486859
ERAP2	ENSG00000164308	589.755	0.821078	0.427909	0.055008	0.486859
ND3	ENSG00000198840	2088.22	0.873675	0.45493	0.0547997	0.486859
GPSM3	ENSG00000213654	298.956	-0.841996	0.439634	0.0554643	0.487166
SLC12A7	ENSG00000113504	1270.72	-0.691567	0.361038	0.055429	0.487166
ARL6IP4	ENSG00000182196	664.454	-0.585311	0.305424	0.0553157	0.487166
PIK3R2	ENSG00000105647	483.575	-0.541043	0.282504	0.0554706	0.487166
ATM	ENSG00000149311	4345.58	0.390411	0.20365	0.0552294	0.487166
MIR100HG	ENSG00000255248	2926.1	0.55958	0.292141	0.0554357	0.487166
LINC02884	ENSG00000231246	490.271	0.759749	0.396378	0.0552725	0.487166
COX2	ENSG00000198712	9118.39	0.868328	0.453131	0.055329	0.487166
F10	ENSG00000126218	272.53	0.87271	0.455434	0.0553377	0.487166
BCHE	ENSG00000114200	407.082	0.874833	0.456744	0.0554458	0.487166
ENSG00000259863	ENSG00000259863	496.151	-0.845683	0.441689	0.0555363	0.487366
DOC2B	ENSG00000272636	389.127	-0.830236	0.434014	0.0557575	0.487861
FADS3	ENSG00000221968	2289.7	-0.663508	0.346914	0.055799	0.487861
VARS1	ENSG00000204394	850.85	-0.620265	0.32443	0.0558942	0.487861
VRK3	ENSG00000105053	722.922	-0.58052	0.303563	0.0558309	0.487861
TPM4	ENSG00000167460	15438.6	-0.547467	0.28626	0.0558148	0.487861
CHMP1B	ENSG00000255112	1004.88	0.608996	0.318521	0.0558828	0.487861
FAM200B	ENSG00000237765	295.244	0.761485	0.398363	0.0559356	0.487861
FSIP2	ENSG00000188738	441.618	0.867762	0.453652	0.0557687	0.487861
C22orf23	ENSG00000128346	363.061	-0.681174	0.356592	0.0561029	0.488778
ENSG00000261582	ENSG00000261582	531.74	-0.591751	0.309809	0.0561266	0.488778
NECAB3	ENSG00000125967	446.785	-0.680392	0.356422	0.0562681	0.489636
LACC1	ENSG00000179630	307.446	-0.787779	0.412931	0.0564205	0.490212
TATDN2	ENSG00000157014	1250.49	-0.480398	0.251797	0.0564069	0.490212
OLFML3	ENSG00000116774	421.801	0.85404	0.447928	0.0565667	0.491107
TRIM14	ENSG00000106785	371.165	-0.70096	0.367935	0.0567644	0.491773
CHST15	ENSG00000182022	1338.22	-0.601184	0.315712	0.0568821	0.491773
RPN1	ENSG00000163902	2033.18	-0.469234	0.246422	0.0568855	0.491773
RPN2	ENSG00000118705	2122.18	-0.460848	0.242035	0.0569026	0.491773
XRN2	ENSG00000088930	1318.18	-0.379121	0.199036	0.0568074	0.491773
FBXL4	ENSG00000112234	1092.82	0.460812	0.242004	0.0568906	0.491773
PLEKHA5	ENSG00000052126	885.179	0.707241	0.371777	0.0571284	0.49335
SCAMP3	ENSG00000116521	359.124	-0.672751	0.353794	0.0572317	0.493499
TENT5A	ENSG00000112773	2160.67	0.544074	0.286124	0.0572323	0.493499
ARHGAP5	ENSG00000100852	5507.49	0.629667	0.331316	0.0573671	0.494287
CLN3	ENSG00000188603	385.765	-0.603987	0.318065	0.057572	0.494554
MMRN2	ENSG00000173269	1502.47	-0.579842	0.30531	0.0575396	0.494554
MTCH1	ENSG00000137409	2572.74	-0.482006	0.253786	0.0575305	0.494554
IRF1	ENSG00000125347	1735.99	0.480314	0.252884	0.0575185	0.494554
ATG16L1	ENSG00000085978	937.006	-0.714844	0.376611	0.0576832	0.495126
MVP	ENSG00000013364	1842.53	-0.483716	0.254886	0.0577255	0.495126
SMIM3	ENSG00000256235	369.342	-0.859521	0.453399	0.0579958	0.495968
ROBO1	ENSG00000169855	1447.23	0.504031	0.265879	0.057998	0.495968
ACAT1	ENSG00000075239	629.202	0.518369	0.273327	0.0578917	0.495968
PHF14	ENSG00000106443	1295.45	0.524619	0.276678	0.0579421	0.495968
ANO2	ENSG00000047617	280.799	-0.840365	0.443759	0.0582592	0.497279
ZNF397	ENSG00000186812	1236.19	0.43816	0.231394	0.0582825	0.497279
NR4A1	ENSG00000123358	18701.1	0.720294	0.380271	0.0582036	0.497279
CDK11A	ENSG00000008128	372.777	-0.794613	0.421092	0.0591564	0.498034
RPA2	ENSG00000117748	337.062	-0.761609	0.403785	0.0592716	0.498034
SH3BGRL3	ENSG00000142669	361.749	-0.759155	0.402219	0.0591042	0.498034
ENSG00000215156	ENSG00000215156	447.274	-0.732873	0.387597	0.0586494	0.498034
RABEPK	ENSG00000136933	327.439	-0.704865	0.374591	0.0598778	0.498034
KIAA0895L	ENSG00000196123	434.905	-0.703261	0.373801	0.0599203	0.498034
ENSG00000256747	ENSG00000256747	510.209	-0.684504	0.362748	0.0591607	0.498034
IRF3	ENSG00000126456	891.133	-0.667752	0.355131	0.0600677	0.498034
DNAJC14	ENSG00000135392	529.836	-0.639356	0.339716	0.0598314	0.498034
SLC1A5	ENSG00000105281	1157.02	-0.62828	0.333004	0.0592002	0.498034
TMCO4	ENSG00000162542	1040.59	-0.612691	0.325697	0.0599486	0.498034
CNPY3	ENSG00000137161	461.216	-0.607903	0.321519	0.0586618	0.498034
CDK5RAP3	ENSG00000108465	1606.42	-0.594001	0.31592	0.0600774	0.498034
CENPB	ENSG00000125817	1768.14	-0.590846	0.314197	0.0600406	0.498034
ADPRS	ENSG00000116863	298.474	-0.587967	0.31131	0.058934	0.498034
TRIM8	ENSG00000171206	1777.11	-0.540675	0.285844	0.0585576	0.498034
CACNA1C-AS1	ENSG00000246627	929.931	-0.535862	0.284188	0.0593504	0.498034
CNOT11	ENSG00000158435	446.618	-0.532065	0.282398	0.0595519	0.498034
NEURL4	ENSG00000215041	1068.75	-0.517458	0.274643	0.05955	0.498034
PLEKHJ1	ENSG00000104886	470.682	-0.488951	0.258818	0.0588691	0.498034
SLC3A2	ENSG00000168003	1020.21	-0.471974	0.249653	0.0586889	0.498034
ASAP1	ENSG00000153317	1646.76	-0.455127	0.241578	0.0595686	0.498034
GFOD1	ENSG00000145990	1696.12	-0.446902	0.23708	0.0594264	0.498034
LPIN1	ENSG00000134324	1659.44	-0.418169	0.222006	0.0596202	0.498034
PLXNA1	ENSG00000114554	3379.4	-0.393342	0.209039	0.0598805	0.498034
AAK1	ENSG00000115977	2387.84	-0.385703	0.20478	0.0596324	0.498034
SENP6	ENSG00000112701	3350.42	0.372757	0.197709	0.0593788	0.498034
SENP7	ENSG00000138468	1301.24	0.431887	0.229329	0.0596653	0.498034
TMEM126B	ENSG00000171204	343.139	0.481866	0.256044	0.0598406	0.498034
ENSG00000249899	ENSG00000249899	1362.13	0.500215	0.264813	0.0589004	0.498034
ZFYVE21	ENSG00000100711	1221.58	0.50394	0.26686	0.0589717	0.498034
DDX18	ENSG00000088205	1388.61	0.603052	0.320035	0.0595204	0.498034
GGTA1	ENSG00000204136	542.992	0.696476	0.370067	0.0598324	0.498034
ENSG00000233766	ENSG00000233766	320.473	0.704053	0.373399	0.0593594	0.498034
SLC35B3	ENSG00000124786	407.53	0.742577	0.39243	0.0584573	0.498034
PSMA2	ENSG00000106588	576.748	0.790972	0.419018	0.059069	0.498034
DANT2	ENSG00000235244	296.933	0.815056	0.431481	0.0588954	0.498034
OMD	ENSG00000127083	1861.3	0.848491	0.451203	0.060039	0.498034
ENSG00000225670	ENSG00000225670	315.029	0.863292	0.456984	0.0588771	0.498034
FAM193B	ENSG00000146067	1730.48	-0.546539	0.290881	0.0602568	0.498432
R3HDM2	ENSG00000179912	1289.75	-0.451027	0.240017	0.0602242	0.498432
KBTBD6	ENSG00000165572	363.796	0.663329	0.352985	0.0602173	0.498432
DNMT1	ENSG00000130816	1136.73	-0.544347	0.289838	0.0603669	0.49898
SPATA18	ENSG00000163071	321.648	0.839949	0.447518	0.0605308	0.499972
ADGRF5	ENSG00000069122	1334.32	-0.794724	0.423736	0.0607214	0.500566
FTX	ENSG00000230590	10098.2	0.467972	0.249513	0.0607182	0.500566
PPP1R8	ENSG00000117751	476.699	0.596159	0.31788	0.0607346	0.500566
NFATC2	ENSG00000101096	825.075	0.786366	0.419409	0.0608009	0.50075
SOCS2	ENSG00000120833	444.716	-0.768537	0.410011	0.0608714	0.500968
RAB29	ENSG00000117280	447.694	-0.552911	0.295087	0.0609687	0.501261
DUT	ENSG00000128951	697.611	-0.541005	0.288762	0.0609952	0.501261
LSM4	ENSG00000130520	341.937	-0.741702	0.395992	0.0610653	0.501476
PLVAP	ENSG00000130300	1535.59	-0.848979	0.453783	0.06136	0.501957
SCARB1	ENSG00000073060	518.365	-0.803698	0.429996	0.0616114	0.501957
GPAM	ENSG00000119927	1292.47	-0.789287	0.422425	0.0616973	0.501957
SCARF1	ENSG00000074660	339.334	-0.751518	0.402054	0.0615954	0.501957
SMIM40	ENSG00000204209	531.785	-0.581165	0.31091	0.0615899	0.501957
NSD2	ENSG00000109685	1901.7	-0.44961	0.240168	0.061198	0.501957
TXNRD1	ENSG00000198431	3165.17	-0.448865	0.239964	0.0614074	0.501957
TBC1D9B	ENSG00000197226	2966.92	-0.419228	0.224176	0.061472	0.501957
TRIM28	ENSG00000130726	2432.37	-0.394503	0.210751	0.0612215	0.501957
DOP1A	ENSG00000083097	2775.3	0.320369	0.171456	0.0616905	0.501957
PPP2R2A	ENSG00000221914	1124.95	0.405784	0.217173	0.0616947	0.501957
BCLAF1	ENSG00000029363	3643.78	0.432372	0.231116	0.061373	0.501957
CEP95	ENSG00000258890	1174.72	0.585166	0.31293	0.0614894	0.501957
CAPN10	ENSG00000142330	684.124	-0.609588	0.326361	0.061785	0.50201
RBM25	ENSG00000119707	2628.29	0.412927	0.221078	0.061792	0.50201
ITGB2	ENSG00000160255	952.327	-0.779969	0.41779	0.0619167	0.502193
PROCR	ENSG00000101000	325.451	-0.761562	0.407843	0.0618605	0.502193
KRTCAP2	ENSG00000163463	278.981	-0.739345	0.396149	0.0619949	0.502193
DCUN1D4	ENSG00000109184	1603.87	0.498391	0.267061	0.0620124	0.502193
EML1	ENSG00000066629	1706.97	0.558552	0.299324	0.0620351	0.502193
MARK4	ENSG00000007047	681.65	-0.546299	0.292837	0.0621061	0.502406
KDM4B	ENSG00000127663	2108.66	-0.542683	0.290948	0.0621497	0.502406
ENSG00000237786	ENSG00000237786	270.894	-0.840889	0.450976	0.0622376	0.502632
PRPF38B	ENSG00000134186	626.149	0.608034	0.326129	0.0622659	0.502632
SELENOM	ENSG00000198832	1463.55	-0.570985	0.306415	0.0624005	0.503361
NDUFB11	ENSG00000147123	301.283	-0.79994	0.429522	0.0625476	0.50419
FAAP100	ENSG00000185504	871.591	-0.728274	0.3913	0.062721	0.505181
NOTCH1	ENSG00000148400	2792.26	-0.540795	0.290611	0.0627593	0.505181
TYMP	ENSG00000025708	1132.64	-0.84163	0.453361	0.0633934	0.505403
FN1	ENSG00000115414	158514	-0.739487	0.397574	0.062886	0.505403
CORO7	ENSG00000262246	778.276	-0.71186	0.383201	0.0632162	0.505403
TRIM65	ENSG00000141569	510.636	-0.7079	0.38138	0.0634316	0.505403
PLEKHA7	ENSG00000166689	593.387	-0.706138	0.380511	0.0634876	0.505403
PXN	ENSG00000089159	2462.57	-0.622721	0.336023	0.0638526	0.505403
UGCG	ENSG00000148154	761.327	-0.596922	0.321651	0.0634816	0.505403
SSBP4	ENSG00000130511	524.585	-0.593532	0.319294	0.063043	0.505403
NOP9	ENSG00000196943	1046.22	-0.59332	0.319262	0.0631106	0.505403
TUFM	ENSG00000178952	1100.44	-0.589098	0.31719	0.063277	0.505403
MBD3	ENSG00000071655	1170.13	-0.548638	0.295647	0.063494	0.505403
A2M	ENSG00000175899	37101.2	-0.543098	0.292882	0.0636926	0.505403
WRNIP1	ENSG00000124535	884.153	-0.51228	0.276421	0.0638447	0.505403
C2CD2	ENSG00000157617	1975.59	-0.507871	0.273932	0.0637385	0.505403
SSU72	ENSG00000160075	942.641	-0.499323	0.269106	0.0635261	0.505403
TEP1	ENSG00000129566	2444.76	-0.448216	0.241013	0.0629254	0.505403
SLC7A6	ENSG00000103064	1338.38	-0.440128	0.236705	0.062971	0.505403
SAP18	ENSG00000150459	809	0.482796	0.260457	0.0637894	0.505403
ARL2BP	ENSG00000102931	739.318	0.553163	0.298474	0.0638386	0.505403
SAR1A	ENSG00000079332	2045.56	0.571014	0.307212	0.0630701	0.505403
KLF4	ENSG00000136826	2679.27	0.663793	0.357929	0.0636623	0.505403
PLCE1	ENSG00000138193	2301.59	0.667446	0.360128	0.0638309	0.505403
LSAMP	ENSG00000185565	254.175	0.751741	0.405617	0.0638354	0.505403
LOC100132215	ENSG00000231609	268.241	0.791636	0.426935	0.0637065	0.505403
SLC4A2	ENSG00000164889	1679.57	-0.481577	0.259944	0.0639368	0.505718
NSUN3	ENSG00000178694	474.988	0.712461	0.384685	0.0640171	0.506002
TRIM11	ENSG00000154370	480.888	-0.713581	0.38572	0.0643138	0.506296
ENSG00000255182	ENSG00000255182	373.463	-0.671797	0.363009	0.0642222	0.506296
ENSG00000287543	ENSG00000287543	382.094	-0.667481	0.360794	0.0643089	0.506296
MYO1D	ENSG00000176658	10761.1	-0.649659	0.35121	0.0643463	0.506296
ESAM	ENSG00000149564	2036.11	-0.560334	0.302945	0.0643678	0.506296
ZBTB10	ENSG00000205189	2512.13	0.487327	0.263496	0.0643906	0.506296
LMNA	ENSG00000160789	15121.7	0.610766	0.329987	0.0641865	0.506296
PCDH9	ENSG00000184226	751.862	0.78559	0.424797	0.0644102	0.506296
CARD10	ENSG00000100065	294.992	-0.843761	0.456506	0.0645584	0.506743
SLC35F6	ENSG00000213699	705.258	-0.52723	0.285238	0.0645464	0.506743
PFN1	ENSG00000108518	3044.05	-0.451829	0.244495	0.0646006	0.506743
TTC21B	ENSG00000123607	1568.8	0.355517	0.192556	0.0648483	0.508336
APRT	ENSG00000198931	319.852	-0.822476	0.445555	0.064898	0.508375
PPP1R18	ENSG00000146112	1444.6	-0.634206	0.343718	0.065018	0.508615
MYO5A	ENSG00000197535	1801.71	-0.384547	0.208394	0.0649961	0.508615
EXOC1	ENSG00000090989	1089.42	0.557378	0.302461	0.0653568	0.510914
AHCY	ENSG00000101444	644.206	-0.653434	0.354737	0.0654718	0.511072
GLRX	ENSG00000173221	284.281	-0.639388	0.347098	0.0654611	0.511072
ABCF2	ENSG00000033050	704.689	-0.599175	0.325383	0.0655566	0.511072
GOLIM4	ENSG00000173905	1065.38	0.546021	0.296489	0.0655306	0.511072
BRSK2	ENSG00000174672	421.73	-0.717755	0.390263	0.0658923	0.511611
TSNAXIP1	ENSG00000102904	479.995	-0.61492	0.33426	0.06582	0.511611
ENSG00000267426	ENSG00000267426	743.54	-0.596628	0.324309	0.0658141	0.511611
RRNAD1	ENSG00000143303	428.764	0.423632	0.230272	0.0658121	0.511611
HTATSF1	ENSG00000102241	446.271	0.550349	0.299084	0.0657512	0.511611
FAM131A	ENSG00000175182	932.164	0.561606	0.305399	0.0659262	0.511611
NELFA	ENSG00000185049	525.396	0.590461	0.321107	0.0659404	0.511611
TMEM204	ENSG00000131634	952.464	-0.71902	0.391489	0.0662645	0.511902
IRAG1	ENSG00000072952	15049.6	-0.530087	0.288582	0.0662289	0.511902
ALDOA	ENSG00000149925	6427.79	-0.510369	0.277958	0.066337	0.511902
RHOBTB2	ENSG00000008853	1679.69	-0.481242	0.261898	0.0661342	0.511902
PMPCB	ENSG00000105819	1046.66	0.412317	0.224398	0.0661458	0.511902
RBMS3	ENSG00000144642	4239.12	0.450871	0.245347	0.066109	0.511902
ANGPTL1	ENSG00000116194	1598.96	0.500786	0.272739	0.0663376	0.511902
PLCB4	ENSG00000101333	1819.39	0.695789	0.378703	0.0661664	0.511902
HNRNPU	ENSG00000153187	9345.33	0.424281	0.231163	0.0664441	0.512029
ESD	ENSG00000139684	1344.15	0.488854	0.266329	0.0664281	0.512029
SLC27A3	ENSG00000143554	919.311	-0.543961	0.296534	0.0665952	0.512846
RRBP1	ENSG00000125844	2452.01	-0.466924	0.254681	0.0667472	0.512976
VDAC3	ENSG00000078668	1121.5	0.426368	0.232539	0.0667231	0.512976
CLEC3B	ENSG00000163815	885.851	0.696225	0.379676	0.0666934	0.512976
FMN1	ENSG00000248905	622.593	-0.705514	0.385045	0.0669083	0.513787
DDX39A	ENSG00000123136	749.329	-0.606974	0.331311	0.0669462	0.513787
AACS	ENSG00000081760	610.025	-0.603059	0.32928	0.0670333	0.513787
BEX3	ENSG00000166681	317.85	0.578483	0.315859	0.0670324	0.513787
FXYD1	ENSG00000266964	717.532	0.48406	0.264409	0.0671423	0.514276
SEMA6B	ENSG00000167680	277.818	-0.83426	0.45702	0.0679356	0.515101
HLA-DRB1	ENSG00000196126	1074.74	-0.82712	0.45301	0.0678755	0.515101
KCNJ8	ENSG00000121361	419.035	-0.79061	0.432323	0.067437	0.515101
ATAD3A	ENSG00000197785	260.686	-0.761162	0.41683	0.0678392	0.515101
DESI1	ENSG00000100418	427.252	-0.694509	0.379695	0.0673807	0.515101
NEDD9	ENSG00000111859	4679.07	-0.693432	0.379524	0.0676831	0.515101
HPCAL1	ENSG00000115756	353.774	-0.681848	0.373122	0.0676379	0.515101
DCBLD1	ENSG00000164465	583.265	-0.645468	0.352943	0.0674274	0.515101
RPS27A	ENSG00000143947	2062.67	-0.645303	0.353436	0.0678807	0.515101
PEPD	ENSG00000124299	856.914	-0.626982	0.343334	0.0678265	0.515101
MIGA2	ENSG00000148343	715.059	-0.572963	0.313498	0.0676025	0.515101
PDGFRB	ENSG00000113721	9611.43	-0.437561	0.239475	0.0676749	0.515101
ENSG00000238045	ENSG00000238045	888.733	-0.368454	0.201435	0.0673775	0.515101
SPECC1L	ENSG00000100014	3486.37	-0.296128	0.162229	0.0679451	0.515101
ENSG00000221857	ENSG00000221857	701.38	0.478723	0.261857	0.0675212	0.515101
ABCC9	ENSG00000069431	2368.22	0.579806	0.317671	0.0679742	0.515101
ZNF682	ENSG00000197124	275.279	-0.766697	0.420395	0.0681893	0.515121
SLC52A2	ENSG00000185803	350.627	-0.718596	0.394243	0.0683455	0.515121
FICD	ENSG00000198855	300.137	-0.686579	0.376799	0.0684343	0.515121
TSHZ3	ENSG00000121297	607.692	-0.686281	0.376221	0.0681302	0.515121
SESN2	ENSG00000130766	271.694	-0.681264	0.374007	0.0685271	0.515121
ELOA-AS1	ENSG00000236810	260.718	-0.675758	0.370902	0.0684655	0.515121
MIF	ENSG00000240972	395.577	-0.67459	0.370382	0.0685562	0.515121
SLC39A11	ENSG00000133195	517.544	-0.632226	0.346735	0.0682474	0.515121
MFSD12	ENSG00000161091	725.937	-0.581074	0.319045	0.0685625	0.515121
ZNF8	ENSG00000278129	556.602	-0.41042	0.225348	0.0685652	0.515121
CYBRD1	ENSG00000071967	10098	0.565332	0.310261	0.0684373	0.515121
FBXW4	ENSG00000107829	1056.32	0.579109	0.317734	0.0683613	0.515121
VWA8	ENSG00000102763	1363.52	0.626554	0.343612	0.0682378	0.515121
SLC41A2	ENSG00000136052	1280.78	0.592067	0.325194	0.0686591	0.515487
FAM83G	ENSG00000188522	352.73	-0.815741	0.448268	0.068795	0.515595
ARHGAP4	ENSG00000089820	950.709	-0.702323	0.386245	0.069013	0.515595
BCAM	ENSG00000187244	4427.08	-0.660934	0.363287	0.0688628	0.515595
UCKL1	ENSG00000198276	709.993	-0.622202	0.342158	0.0689936	0.515595
ZNF638	ENSG00000075292	5037.46	0.39641	0.218061	0.0690812	0.515595
C16orf72	ENSG00000182831	5580.89	0.420451	0.231162	0.0689329	0.515595
ITM2B	ENSG00000136156	4942.99	0.505906	0.278267	0.069055	0.515595
CCDC25	ENSG00000147419	606.029	0.637871	0.350875	0.0690725	0.515595
ZNF845	ENSG00000213799	357.766	0.681324	0.374497	0.0688649	0.515595
SYNE2	ENSG00000054654	9646.44	-0.461627	0.253985	0.0691348	0.515657
TCOF1	ENSG00000070814	1186.24	-0.44474	0.244746	0.0691947	0.515765
PPIP5K1	ENSG00000168781	294.145	-0.679528	0.374566	0.069651	0.517306
NPDC1	ENSG00000107281	1288.85	-0.653383	0.36032	0.069779	0.517306
RPL7A	ENSG00000148303	7855.39	-0.537152	0.29626	0.0698144	0.517306
CCT5	ENSG00000150753	1125.49	-0.431093	0.237838	0.0699013	0.517306
MARS1	ENSG00000166986	1865.85	-0.396546	0.218615	0.0696926	0.517306
TRAF6	ENSG00000175104	870.357	-0.355452	0.196088	0.0698754	0.517306
GCC2	ENSG00000135968	1523.12	0.470065	0.258947	0.0694788	0.517306
MUTYH	ENSG00000132781	354.844	0.539317	0.297213	0.0695884	0.517306
ACCS	ENSG00000110455	1044.69	0.587933	0.32421	0.0697651	0.517306
CA5B	ENSG00000169239	759.117	0.592194	0.326531	0.0697409	0.517306
WDCP	ENSG00000163026	297.229	0.697922	0.384859	0.069763	0.517306
SPIN1	ENSG00000106723	3030.16	0.403898	0.222887	0.0699678	0.517462
CANT1	ENSG00000171302	657.731	-0.470101	0.259472	0.0700235	0.517538
GIMAP8	ENSG00000171115	394.132	-0.743982	0.410884	0.0701896	0.517711
TXN2	ENSG00000100348	370.019	-0.720411	0.397919	0.0702268	0.517711
HECTD3	ENSG00000126107	1032.8	-0.563161	0.311115	0.0702744	0.517711
CD47	ENSG00000196776	2946.03	0.552548	0.305238	0.0702615	0.517711
CYP3A5	ENSG00000106258	270.794	0.80322	0.443528	0.0701437	0.517711
DCXR	ENSG00000169738	260.262	-0.822092	0.456151	0.0715085	0.51884
SERPINE1	ENSG00000106366	9126.84	-0.821283	0.455421	0.0713331	0.51884
PARVG	ENSG00000138964	303.587	-0.80437	0.445972	0.0712888	0.51884
ENSG00000204620	ENSG00000204620	320.192	-0.757572	0.420859	0.0718509	0.51884
NECTIN1	ENSG00000110400	287.29	-0.742254	0.411962	0.0715845	0.51884
MET	ENSG00000105976	652.205	-0.711118	0.394398	0.071381	0.51884
BCKDHA	ENSG00000248098	281.794	-0.703749	0.389634	0.0708902	0.51884
CD74	ENSG00000019582	6370.78	-0.696036	0.386729	0.0718914	0.51884
TP53I11	ENSG00000175274	776.983	-0.689289	0.382473	0.0715154	0.51884
LOC100505585	ENSG00000076928	2069.44	-0.648626	0.359668	0.0713252	0.51884
GPR137	ENSG00000173264	636.793	-0.62916	0.349298	0.0716692	0.51884
PREX1	ENSG00000124126	2121.85	-0.618877	0.343151	0.0713082	0.51884
CCDC9B	ENSG00000188549	1119.27	-0.611289	0.338467	0.0709102	0.51884
LOC101927825	ENSG00000282556	2902.22	-0.594562	0.330376	0.0719157	0.51884
PHF13	ENSG00000116273	553.659	-0.583725	0.324074	0.0716697	0.51884
SCYL3	ENSG00000000457	569.548	-0.54224	0.300319	0.0709888	0.51884
ENSG00000280195	ENSG00000280195	2680.7	-0.529128	0.293831	0.0717358	0.51884
EHBP1L1	ENSG00000173442	6103.91	-0.528913	0.292969	0.0710195	0.51884
SMIM12	ENSG00000163866	692.058	-0.510244	0.282267	0.0706585	0.51884
FTH1	ENSG00000167996	8831.01	-0.474893	0.263009	0.0709782	0.51884
MTDH	ENSG00000147649	3202.01	-0.384604	0.212707	0.0705847	0.51884
KMT2D	ENSG00000167548	6024.99	-0.346327	0.191867	0.0710687	0.51884
SRSF11	ENSG00000116754	3848.48	0.345331	0.191468	0.071295	0.51884
TTC3	ENSG00000182670	6386.79	0.371299	0.206264	0.0718424	0.51884
ZNF33A	ENSG00000189180	1384.27	0.459242	0.255198	0.071932	0.51884
SIAH1	ENSG00000196470	867.634	0.462668	0.255877	0.0705808	0.51884
GSTM2	ENSG00000213366	1048.73	0.523365	0.290767	0.0718694	0.51884
FAM228B	ENSG00000219626	639.389	0.602934	0.334531	0.071494	0.51884
EBLN3P	ENSG00000281649	1283.34	0.631597	0.350742	0.071743	0.51884
PRDX6-AS1	ENSG00000203739	338.384	0.636614	0.353458	0.0716866	0.51884
SPIN3	ENSG00000204271	448.653	0.687832	0.380643	0.0707577	0.51884
PGAP1	ENSG00000197121	721.857	0.766238	0.425523	0.0717506	0.51884
ENSG00000278177	ENSG00000278177	260.506	0.814176	0.451741	0.0714968	0.51884
KCNJ3	ENSG00000162989	762.116	0.665442	0.369872	0.0720003	0.519004
PDIA5	ENSG00000065485	501.807	-0.634018	0.352603	0.0721603	0.519171
BMP1	ENSG00000168487	1337.83	-0.58155	0.323321	0.0720697	0.519171
KCNC4	ENSG00000116396	1528.62	-0.412021	0.22913	0.0721458	0.519171
ENSG00000280248	ENSG00000280248	470.269	-0.621904	0.345952	0.0722311	0.519352
TBC1D2	ENSG00000095383	327.242	-0.715966	0.398414	0.0723292	0.519729
PCYOX1	ENSG00000116005	3197.43	0.51048	0.284223	0.0724859	0.520526
TBL3	ENSG00000183751	524.254	-0.716429	0.399047	0.072598	0.520821
ENSG00000254536	ENSG00000254536	572.894	-0.604242	0.336584	0.0726185	0.520821
THRB	ENSG00000151090	3275.42	0.541859	0.3019	0.0726807	0.520939
ENSG00000259118	ENSG00000259118	250.198	0.549536	0.306253	0.0727513	0.521118
NFKB1	ENSG00000109320	978.771	-0.53919	0.300685	0.0729401	0.521158
CTC1	ENSG00000178971	1050.23	-0.468289	0.261126	0.0729178	0.521158
CCN4	ENSG00000104415	1399.24	0.617386	0.344203	0.0728663	0.521158
MED4	ENSG00000136146	405.563	0.688094	0.383571	0.0728269	0.521158
SKIL	ENSG00000136603	3175.72	0.537063	0.299621	0.0730568	0.52137
LSM8	ENSG00000128534	820.945	0.705803	0.393765	0.0730615	0.52137
TRPM2	ENSG00000142185	441.602	-0.818991	0.457005	0.0731192	0.521455
TXNIP	ENSG00000265972	10264.7	-0.676804	0.3778	0.0732234	0.521871
PUS7L	ENSG00000129317	737.091	0.717906	0.400839	0.0732915	0.52203
PDE8B	ENSG00000113231	620.157	-0.723761	0.404309	0.0734347	0.52207
ENSG00000272540	ENSG00000272540	1932.15	-0.457528	0.255512	0.073352	0.52207
C18orf32	ENSG00000177576	462.908	0.610241	0.340868	0.0734131	0.52207
LAMA3	ENSG00000053747	1812.03	-0.732497	0.410336	0.0742422	0.522245
ARHGEF3	ENSG00000163947	558.771	-0.720808	0.403549	0.0740718	0.522245
ENDOG	ENSG00000167136	330.319	-0.70159	0.392572	0.0739116	0.522245
ALKBH7	ENSG00000125652	276.276	-0.659588	0.369513	0.0742582	0.522245
CHKB	ENSG00000100288	760.934	-0.650765	0.364709	0.0743683	0.522245
S100A16	ENSG00000188643	476.048	-0.589749	0.330337	0.0742132	0.522245
VPS51	ENSG00000149823	2079.18	-0.534324	0.299449	0.0743657	0.522245
RPL37A	ENSG00000197756	2305.5	-0.530255	0.296796	0.0740023	0.522245
TUBG2	ENSG00000037042	568.626	-0.454613	0.254244	0.0737609	0.522245
MYO9B	ENSG00000099331	5857.76	-0.43615	0.243786	0.0736043	0.522245
PEX10	ENSG00000157911	629.554	-0.397867	0.222983	0.074377	0.522245
RNF114	ENSG00000124226	880.473	0.393901	0.220403	0.073908	0.522245
SVIL	ENSG00000197321	22995.5	0.395717	0.221127	0.0735265	0.522245
MKLN1	ENSG00000128585	3827.41	0.456607	0.25568	0.0741232	0.522245
TMEM200B	ENSG00000253304	620.496	0.481031	0.269255	0.0740143	0.522245
NEK1	ENSG00000137601	879.864	0.506104	0.2833	0.0740248	0.522245
ACADL	ENSG00000115361	1094.16	0.559096	0.312828	0.0739	0.522245
GSAP	ENSG00000186088	491.028	0.607834	0.340542	0.0742777	0.522245
COA5	ENSG00000183513	429.143	0.719884	0.402966	0.0740244	0.522245
OAS2	ENSG00000111335	520.148	0.796081	0.44598	0.0742589	0.522245
VOPP1	ENSG00000154978	1143.36	-0.476392	0.267078	0.0744687	0.522566
CAVIN3	ENSG00000170955	3221.64	-0.617126	0.346143	0.0746083	0.523224
LONP2	ENSG00000102910	3498.19	0.384201	0.215599	0.0747466	0.523871
TOMM22	ENSG00000100216	346.822	-0.725023	0.406957	0.0748195	0.524013
EVI5	ENSG00000067208	1445.95	0.579677	0.325419	0.074859	0.524013
BCL9L	ENSG00000186174	2501.89	-0.595578	0.334551	0.0750384	0.524946
YARS2	ENSG00000139131	293.128	-0.724638	0.407143	0.0751069	0.525102
IRS1	ENSG00000169047	1064.99	-0.495966	0.278785	0.0752356	0.525157
IL18BP	ENSG00000137496	1162.4	-0.437633	0.245975	0.0752111	0.525157
TBCEL	ENSG00000154114	757.475	0.575511	0.323517	0.0752531	0.525157
MROH1	ENSG00000179832	1465.37	-0.430991	0.242349	0.0753399	0.525251
DIPK2A	ENSG00000181744	1179.58	0.519561	0.292199	0.0753866	0.525251
ENY2	ENSG00000120533	541.392	0.678977	0.381878	0.075405	0.525251
SHE	ENSG00000169291	444.952	-0.735405	0.41388	0.0755916	0.525265
BHLHE40	ENSG00000134107	2654.56	-0.716961	0.403472	0.0755721	0.525265
ENSG00000254473	ENSG00000254473	371.974	-0.71329	0.401372	0.0755465	0.525265
NEK7	ENSG00000151414	3206.67	0.468235	0.263421	0.0754829	0.525265
SH3BP5L	ENSG00000175137	687.897	-0.609161	0.342959	0.0757015	0.525293
PKN2	ENSG00000065243	1726.34	0.45537	0.256329	0.0756503	0.525293
DMAC2L	ENSG00000125375	294.042	0.683066	0.384611	0.0757341	0.525293
ENSG00000287809	ENSG00000287809	399.328	0.709555	0.399866	0.0759833	0.5267
AHNAK2	ENSG00000185567	11192	-0.563276	0.317495	0.0760422	0.526788
HIPK2	ENSG00000064393	3529.68	-0.525743	0.296439	0.0761417	0.527156
EMILIN1	ENSG00000138080	4464.29	-0.522287	0.294556	0.0762063	0.527283
PGAM1	ENSG00000171314	1330.66	-0.406635	0.229481	0.0763988	0.527652
TMEM218	ENSG00000150433	275.652	0.617419	0.348326	0.0763064	0.527652
PI15	ENSG00000137558	267.299	0.804905	0.454189	0.0763645	0.527652
RNF180	ENSG00000164197	1902.54	0.539354	0.304582	0.0765945	0.528683
TANC1	ENSG00000115183	3744.84	-0.45066	0.25457	0.07668	0.528953
NFIL3	ENSG00000165030	685.933	-0.724188	0.40967	0.0771049	0.530518
AEN	ENSG00000181026	492.785	-0.599295	0.33913	0.0772029	0.530518
UBAC1	ENSG00000130560	602.54	-0.594006	0.336236	0.0772898	0.530518
ENSG00000269480	ENSG00000269480	283.894	-0.563612	0.319018	0.077277	0.530518
SLC41A3	ENSG00000114544	910.765	-0.526271	0.29775	0.0771453	0.530518
WASHC2C	ENSG00000172661	1084.82	-0.520368	0.29459	0.0773264	0.530518
CRLF3	ENSG00000176390	591.97	-0.469996	0.265956	0.0771959	0.530518
STAT6	ENSG00000166888	5192.19	-0.271493	0.153672	0.0772774	0.530518
NUCKS1	ENSG00000069275	6451.69	0.448861	0.253882	0.0770621	0.530518
UNC5C	ENSG00000182168	1775.57	0.602384	0.341211	0.0774918	0.531013
TEDC1	ENSG00000185347	950.189	0.691156	0.391443	0.0774528	0.531013
SH3BGRL2	ENSG00000198478	652.768	-0.674257	0.382013	0.0775616	0.531171
AAGAB	ENSG00000103591	459.738	-0.592493	0.335741	0.077609	0.531176
USF1	ENSG00000158773	684.314	-0.579333	0.328354	0.0776723	0.53127
TECR	ENSG00000099797	652.245	0.607898	0.344595	0.077716	0.53127
PGM2L1	ENSG00000165434	491.07	-0.698503	0.396429	0.0780719	0.531786
LOC112694756	ENSG00000285043	6358.74	-0.491424	0.27888	0.0780466	0.531786
LRP10	ENSG00000197324	3630.07	-0.463002	0.262731	0.0780244	0.531786
TTC37	ENSG00000198677	3303.06	0.29894	0.169597	0.0779588	0.531786
ANKRD46	ENSG00000186106	518.766	0.481238	0.273052	0.0779946	0.531786
MFAP4	ENSG00000166482	6746.94	0.590865	0.335112	0.0778691	0.531786
TRPC4AP	ENSG00000100991	2032.19	-0.402602	0.228534	0.0781251	0.53183
PTOV1	ENSG00000104960	1249.8	-0.431032	0.244854	0.078347	0.532519
TMEM94	ENSG00000177728	1116.87	-0.420309	0.23874	0.0783173	0.532519
GLT8D2	ENSG00000120820	762.624	0.487626	0.277022	0.0783667	0.532519
ASPSCR1	ENSG00000169696	704.22	-0.575195	0.32684	0.0784304	0.532634
CCDC130	ENSG00000104957	814.229	-0.698449	0.397362	0.0787963	0.533224
ENSG00000268218	ENSG00000268218	324.184	-0.614803	0.349604	0.0786508	0.533224
AK4	ENSG00000162433	1452.68	-0.593592	0.337683	0.078775	0.533224
HAGH	ENSG00000063854	589.76	-0.55584	0.316079	0.0786543	0.533224
ATP13A1	ENSG00000105726	1183.01	-0.481477	0.273924	0.0787984	0.533224
FAR1	ENSG00000197601	1733.18	0.497757	0.283095	0.0787016	0.533224
POMP	ENSG00000132963	564.555	-0.69256	0.394153	0.0789036	0.533619
PDE6D	ENSG00000156973	349.888	-0.660408	0.376188	0.0791689	0.535096
RRP7A	ENSG00000189306	802.669	-0.650436	0.370588	0.0792342	0.535219
ADRA2C	ENSG00000184160	566.904	-0.680799	0.388052	0.0793618	0.535681
ZDHHC24	ENSG00000174165	387.662	-0.666011	0.37969	0.0794151	0.535681
SH3D19	ENSG00000109686	11004.6	-0.506907	0.289059	0.0794909	0.535681
AATF	ENSG00000275700	487.298	-0.414104	0.236126	0.0794748	0.535681
H4C8	ENSG00000158406	478.602	0.554037	0.316084	0.0796335	0.536007
ITGA2	ENSG00000164171	596.925	0.778473	0.444071	0.0795961	0.536007
ANKRD11	ENSG00000167522	3228.25	-0.354471	0.202312	0.0797561	0.536198
HECW2	ENSG00000138411	647.171	0.649418	0.370648	0.0797541	0.536198
PLEC	ENSG00000178209	20826.1	-0.425021	0.242631	0.0798219	0.536324
ATRAID	ENSG00000138085	595.326	0.622954	0.355743	0.0799232	0.536688
ABCA6	ENSG00000154262	1616.63	0.694593	0.396839	0.080064	0.537317
CPB2-AS1	ENSG00000235903	340.142	-0.757662	0.433928	0.0808013	0.539902
H4C2	ENSG00000278705	285.269	-0.74478	0.426449	0.0807295	0.539902
EXD3	ENSG00000187609	900.644	-0.685501	0.392724	0.0808971	0.539902
ZNF251	ENSG00000198169	719.316	-0.607143	0.34769	0.0807726	0.539902
EVA1C	ENSG00000166979	1124.44	-0.606417	0.34744	0.0809178	0.539902
MAF	ENSG00000178573	867.13	-0.567559	0.325044	0.0807935	0.539902
ENSG00000283041	ENSG00000283041	892.505	-0.54968	0.314564	0.080562	0.539902
PKM	ENSG00000067225	6151.17	-0.419396	0.240293	0.0809236	0.539902
NRDC	ENSG00000078618	2569.45	-0.296761	0.169898	0.0806883	0.539902
NUDT3	ENSG00000272325	4273.77	0.45035	0.25789	0.0807611	0.539902
MTCL1	ENSG00000168502	320.666	-0.672889	0.385798	0.0811334	0.540425
LIMA1	ENSG00000050405	3180.84	0.434306	0.249017	0.0811445	0.540425
SEMA3D	ENSG00000153993	1058.4	0.796516	0.45668	0.081134	0.540425
NCAPH2	ENSG00000025770	843.576	-0.553446	0.31762	0.0814251	0.54166
TEX10	ENSG00000136891	669.073	0.420709	0.24141	0.0813835	0.54166
ENSG00000226445	ENSG00000226445	5987.22	-0.637847	0.366345	0.0816643	0.541669
TRIM62	ENSG00000116525	308.946	-0.605972	0.347964	0.0815997	0.541669
ARMCX4	ENSG00000196440	1019.42	-0.544368	0.31261	0.08162	0.541669
PPARD	ENSG00000112033	572.579	-0.520481	0.298781	0.0815058	0.541669
ARIH2	ENSG00000177479	1792.13	-0.372377	0.213837	0.081612	0.541669
CXCR4	ENSG00000121966	411.015	-0.794064	0.45708	0.0823423	0.542719
ACP2	ENSG00000134575	285.549	-0.652617	0.375298	0.0820472	0.542719
ARSA	ENSG00000100299	738.722	-0.619855	0.356522	0.082102	0.542719
DOT1L	ENSG00000104885	778.121	-0.58138	0.334494	0.0821955	0.542719
PTPRU	ENSG00000060656	893.447	-0.554616	0.319158	0.0822549	0.542719
ENSG00000247373	ENSG00000247373	460.992	-0.527795	0.30347	0.0819997	0.542719
NUP50	ENSG00000093000	818.512	-0.434825	0.250072	0.0820697	0.542719
BICD2	ENSG00000185963	1325.03	-0.329793	0.189732	0.0821736	0.542719
PGM5	ENSG00000154330	6080.04	0.40795	0.234828	0.0823472	0.542719
CHORDC1	ENSG00000110172	1563.85	0.530094	0.304845	0.0820532	0.542719
FBLN2	ENSG00000163520	6733.59	0.635375	0.365713	0.082324	0.542719
DCAF5	ENSG00000139990	1920.88	-0.279459	0.160896	0.0824055	0.542789
GPNMB	ENSG00000136235	3894.59	0.530336	0.305569	0.0826397	0.543702
CEP57L1	ENSG00000183137	613.948	0.579377	0.333788	0.082605	0.543702
TRIM4	ENSG00000146833	811.98	0.413995	0.238678	0.0828235	0.544597
GREB1L	ENSG00000141449	963.001	0.54873	0.316507	0.0829698	0.545244
H4-16	ENSG00000197837	334.34	-0.666357	0.384497	0.083085	0.545686
WDR55	ENSG00000120314	722.925	-0.553042	0.319237	0.0832051	0.545845
UNC13C	ENSG00000137766	880.092	0.652306	0.376487	0.0831646	0.545845
NIPSNAP1	ENSG00000184117	313.628	-0.716617	0.413889	0.0833761	0.545873
MTG1	ENSG00000148824	620.432	-0.568775	0.328403	0.0832837	0.545873
CD276	ENSG00000103855	1125.58	-0.501093	0.289453	0.0834215	0.545873
ANXA4	ENSG00000196975	1543.73	0.518222	0.299375	0.0834492	0.545873
TSPAN2	ENSG00000134198	1583.49	0.60715	0.350646	0.08336	0.545873
ZFYVE27	ENSG00000155256	759.681	-0.625416	0.361563	0.0836737	0.546313
AJUBA	ENSG00000129474	571.631	-0.622101	0.359772	0.0837812	0.546313
VPS16	ENSG00000215305	592.275	-0.592552	0.342638	0.0837405	0.546313
CPSF1	ENSG00000071894	1817.94	-0.499416	0.288742	0.0836967	0.546313
ADCY6	ENSG00000174233	3197.59	-0.386068	0.223321	0.0838525	0.546313
RUFY3	ENSG00000018189	2347.27	0.407967	0.235958	0.083813	0.546313
ENSG00000229419	ENSG00000229419	329.358	0.653092	0.37755	0.0836632	0.546313
FAM234A	ENSG00000167930	1442.12	-0.560464	0.324595	0.0842296	0.548263
HMGXB3	ENSG00000113716	1420.19	-0.35954	0.208242	0.0842481	0.548263
MNT	ENSG00000070444	759.267	-0.564373	0.326931	0.0842982	0.548275
ENSG00000250740	ENSG00000250740	704.99	-0.669524	0.388082	0.084489	0.548918
CASP4	ENSG00000196954	550.142	-0.637442	0.369499	0.0845	0.548918
ZBTB14	ENSG00000198081	335.869	0.687648	0.398655	0.0845417	0.548918
NUP54	ENSG00000138750	619.421	0.394039	0.228552	0.0846961	0.549607
CELSR1	ENSG00000075275	257.283	-0.755836	0.439272	0.0853136	0.550219
MT1M	ENSG00000205364	401.918	-0.735834	0.427051	0.084878	0.550219
TMEM268	ENSG00000157693	453.434	-0.629944	0.3661	0.0853076	0.550219
ENGASE	ENSG00000167280	1228.37	-0.601179	0.34943	0.0853493	0.550219
CCT8	ENSG00000156261	1271.39	-0.515203	0.299447	0.0853389	0.550219
SUGP2	ENSG00000064607	2663.2	-0.46684	0.27139	0.0854002	0.550219
IRGQ	ENSG00000167378	1183.13	-0.438676	0.255033	0.0854187	0.550219
CLEC16A	ENSG00000038532	1347.59	-0.394907	0.229335	0.0850766	0.550219
CTBP1	ENSG00000159692	2568.45	-0.388532	0.225538	0.0849439	0.550219
CCNT2	ENSG00000082258	1550.24	0.348485	0.202355	0.085043	0.550219
RBM39	ENSG00000131051	5717.13	0.399354	0.231881	0.0850273	0.550219
FGFR1OP2	ENSG00000111790	1215.13	0.466852	0.271229	0.0852066	0.550219
FRA10AC1	ENSG00000148690	459.391	0.617408	0.35888	0.0853646	0.550219
C1orf115	ENSG00000162817	259.337	-0.695176	0.404321	0.0855481	0.55074
PPFIBP1	ENSG00000110841	3657.97	0.403248	0.234613	0.0856545	0.551113
OGFR	ENSG00000060491	769.867	-0.567797	0.330548	0.0858435	0.552017
COL21A1	ENSG00000124749	2125.07	0.601804	0.35063	0.0860979	0.553341
ENSG00000186704	ENSG00000186704	345.362	-0.744964	0.434305	0.08629	0.554117
ENSG00000244313	ENSG00000244313	389.499	-0.585399	0.341309	0.0863161	0.554117
SORT1	ENSG00000134243	12028.8	-0.613389	0.357777	0.0864477	0.554649
THBS2	ENSG00000186340	15154.5	-0.618247	0.360775	0.0865903	0.554963
BAIAP2L1	ENSG00000006453	363.457	-0.553534	0.323016	0.0865941	0.554963
ENSG00000286156	ENSG00000286156	306.726	0.763896	0.445852	0.0866498	0.555007
BEST1	ENSG00000167995	8717.47	-0.456524	0.266645	0.0868777	0.556154
PLPP1	ENSG00000067113	2200.79	-0.56336	0.329098	0.0869277	0.556162
FILIP1	ENSG00000118407	2472.53	0.536173	0.313277	0.0869894	0.556243
RABAC1	ENSG00000105404	797.563	-0.514408	0.30077	0.0872093	0.557247
HELZ2	ENSG00000130589	1181.19	0.654454	0.382696	0.0872442	0.557247
MPDU1	ENSG00000129255	272.158	-0.771031	0.452302	0.0882537	0.557305
ACSL5	ENSG00000197142	341.735	-0.691202	0.405508	0.0882816	0.557305
ENSG00000267980	ENSG00000267980	290.243	-0.650699	0.381523	0.0880959	0.557305
PC	ENSG00000173599	605.442	-0.601799	0.352585	0.0878553	0.557305
RUNX1	ENSG00000159216	1228.42	-0.595557	0.348691	0.0876403	0.557305
CHKA	ENSG00000110721	350.862	-0.583544	0.34207	0.0880224	0.557305
NSUN5P2	ENSG00000106133	602.911	-0.525904	0.308412	0.088157	0.557305
ENSG00000260729	ENSG00000260729	1066.61	-0.515132	0.301856	0.0879059	0.557305
BRAT1	ENSG00000106009	740.413	-0.508363	0.297437	0.0874246	0.557305
EMG1	ENSG00000126749	795.327	-0.472675	0.277234	0.0881996	0.557305
CDC42EP4	ENSG00000179604	1264.45	-0.466427	0.273539	0.0881647	0.557305
MLXIP	ENSG00000175727	3477.24	-0.419117	0.245322	0.0875563	0.557305
RAB11FIP3	ENSG00000090565	1639.87	-0.320835	0.18794	0.0878019	0.557305
TRRAP	ENSG00000196367	5715.04	-0.303441	0.177893	0.0880545	0.557305
WDFY3	ENSG00000163625	7711.73	-0.289754	0.169901	0.0881145	0.557305
MARF1	ENSG00000166783	3240.41	0.374674	0.219797	0.0882619	0.557305
IREB2	ENSG00000136381	1451.61	0.424387	0.248473	0.0876398	0.557305
PPP1R15A	ENSG00000087074	2678.65	0.524741	0.307317	0.0877306	0.557305
CAPS2	ENSG00000180881	414.534	0.721323	0.422968	0.0881224	0.557305
ENSG00000185710	ENSG00000185710	280.924	0.736487	0.431283	0.0876986	0.557305
PLAUR	ENSG00000011422	329	0.760308	0.444863	0.0874351	0.557305
GGCX	ENSG00000115486	1781.49	0.528801	0.310282	0.0883326	0.557318
HLA-DPB1	ENSG00000223865	1229.64	-0.77654	0.457121	0.0893641	0.557958
SLC1A3	ENSG00000079215	594.232	-0.753994	0.442804	0.0886106	0.557958
TSR3	ENSG00000007520	403.91	-0.723101	0.426029	0.0896396	0.557958
ENSG00000249406	ENSG00000249406	1308.39	-0.678609	0.398705	0.0887495	0.557958
MYH3	ENSG00000109063	261.924	-0.673302	0.39543	0.0886224	0.557958
ZNF346	ENSG00000113761	564.673	-0.617428	0.363561	0.0894549	0.557958
SELENOI	ENSG00000138018	494.762	-0.599268	0.352428	0.0890565	0.557958
IL10RB	ENSG00000243646	391.001	-0.562979	0.331272	0.0892351	0.557958
SLC39A13	ENSG00000165915	1318.13	-0.562539	0.330528	0.0887662	0.557958
SLC25A1	ENSG00000100075	655.54	-0.561117	0.330016	0.0890798	0.557958
TNFRSF1A	ENSG00000067182	2348.81	-0.553969	0.326007	0.089271	0.557958
ATG10	ENSG00000152348	3211.02	-0.540714	0.318641	0.0897086	0.557958
PWWP2A	ENSG00000170234	978.444	-0.483765	0.284614	0.0891829	0.557958
SIPA1L3	ENSG00000105738	791.609	-0.441509	0.260074	0.0895784	0.557958
SEC61A1	ENSG00000058262	3020.7	-0.401542	0.236201	0.0891307	0.557958
DNM2	ENSG00000079805	2792.95	-0.303786	0.178958	0.0895972	0.557958
RBMX	ENSG00000147274	2682.21	0.350787	0.206351	0.0891403	0.557958
UGP2	ENSG00000169764	3128.12	0.37095	0.21811	0.0889894	0.557958
HNRNPA2B1	ENSG00000122566	6407.4	0.39947	0.234931	0.0890606	0.557958
ZCRB1	ENSG00000139168	416.493	0.463648	0.272684	0.0890722	0.557958
ZNF708	ENSG00000182141	501.892	0.473125	0.278786	0.0896792	0.557958
RBM23	ENSG00000100461	1258.9	0.489592	0.288142	0.089294	0.557958
TUBA1A	ENSG00000167552	3039.91	0.536216	0.315698	0.0894118	0.557958
MED23	ENSG00000112282	1089.15	0.58614	0.344384	0.0887561	0.557958
PGR	ENSG00000082175	2635.95	0.65247	0.383112	0.0885534	0.557958
PTGS2	ENSG00000073756	786.541	0.744364	0.438342	0.0894824	0.557958
ARRDC1	ENSG00000197070	450.747	-0.548127	0.323111	0.0898085	0.55797
ENSG00000230084	ENSG00000230084	928.178	0.369129	0.217588	0.0897991	0.55797
DMWD	ENSG00000185800	1863.23	-0.449026	0.264773	0.0899062	0.558272
SHROOM4	ENSG00000158352	793.334	-0.634858	0.375214	0.0906478	0.558576
NAPRT	ENSG00000147813	395.389	-0.564904	0.333542	0.0903311	0.558576
RPL26	ENSG00000161970	3377.2	-0.54364	0.321222	0.0905676	0.558576
RHOB	ENSG00000143878	16111	-0.535081	0.315729	0.0901235	0.558576
ENSG00000229502	ENSG00000229502	693.798	-0.517876	0.306117	0.0906914	0.558576
CTNS	ENSG00000040531	784.17	-0.46356	0.273843	0.0904947	0.558576
TNRC18	ENSG00000182095	9843.27	-0.375536	0.221763	0.0903778	0.558576
CDC42	ENSG00000070831	3507.07	0.408694	0.241443	0.0905098	0.558576
SESN3	ENSG00000149212	2619.05	0.466338	0.275475	0.0904839	0.558576
ABLIM1	ENSG00000099204	2834.38	0.54729	0.322884	0.0900747	0.558576
TTC12	ENSG00000149292	457.829	0.554084	0.327212	0.0903892	0.558576
PTPN4	ENSG00000088179	991.08	0.589411	0.348393	0.0906846	0.558576
SAMD9L	ENSG00000177409	935.458	0.605589	0.357626	0.0903875	0.558576
DCTN3	ENSG00000137100	413.035	0.649097	0.383335	0.0904005	0.558576
ND4L	ENSG00000212907	2888.79	0.771646	0.455367	0.0901589	0.558576
ZNF518A	ENSG00000177853	1733.24	0.372323	0.220219	0.0908955	0.559247
TRERF1	ENSG00000124496	363.085	0.768447	0.454521	0.0908985	0.559247
HOMER3	ENSG00000051128	316.218	-0.755533	0.448452	0.092035	0.559955
CD4	ENSG00000010610	335.884	-0.754595	0.447166	0.0915065	0.559955
BMP6	ENSG00000153162	347.031	-0.658645	0.390238	0.0914494	0.559955
LRRC57	ENSG00000180979	559.692	-0.592206	0.350514	0.0911167	0.559955
MCM5	ENSG00000100297	412.503	-0.569288	0.337469	0.0916163	0.559955
ADAM19	ENSG00000135074	1895.04	-0.502197	0.298135	0.0920921	0.559955
NSUN2	ENSG00000037474	1261.02	-0.488804	0.289887	0.0917592	0.559955
ENSG00000235978	ENSG00000235978	588.355	-0.481421	0.285366	0.0915972	0.559955
PRRX1	ENSG00000116132	3853.87	0.363085	0.21554	0.0920775	0.559955
RBM12B	ENSG00000183808	1648.13	0.371658	0.220561	0.0919763	0.559955
CD46	ENSG00000117335	3788.08	0.377592	0.224031	0.0919033	0.559955
HEG1	ENSG00000173706	4909.17	0.445947	0.264209	0.0914378	0.559955
HSPA12A	ENSG00000165868	1378.09	0.464199	0.274965	0.0913704	0.559955
EML5	ENSG00000165521	595.718	0.471975	0.279747	0.0915747	0.559955
TM2D3	ENSG00000184277	798.055	0.487584	0.289242	0.0918475	0.559955
ARHGEF6	ENSG00000129675	1904.9	0.498556	0.295144	0.0911822	0.559955
CCNH	ENSG00000134480	2108.59	0.505017	0.299813	0.0920959	0.559955
PPIP5K2	ENSG00000145725	2656.79	0.52951	0.314048	0.0917803	0.559955
DCP2	ENSG00000172795	1341.72	0.555072	0.329351	0.0919208	0.559955
TBC1D8B	ENSG00000133138	395.354	0.592046	0.351408	0.092031	0.559955
LINC01184	ENSG00000245937	725.661	0.603941	0.357948	0.0915587	0.559955
RFX2	ENSG00000087903	781.794	0.641193	0.379746	0.0913196	0.559955
RNF181	ENSG00000168894	271.923	-0.707528	0.420405	0.0923813	0.559975
LAMTOR1	ENSG00000149357	387.299	-0.603944	0.358845	0.0923708	0.559975
SLFNL1	ENSG00000171790	743.136	-0.539922	0.321007	0.0925761	0.559975
ZC3H18	ENSG00000158545	811.358	-0.486153	0.288716	0.0922118	0.559975
ENSG00000284292	ENSG00000284292	2010.28	-0.441067	0.262246	0.0925912	0.559975
ATP6V1C2	ENSG00000143882	813.445	-0.436724	0.259632	0.0925524	0.559975
C5orf66	ENSG00000224186	1004.26	-0.421643	0.250389	0.0921905	0.559975
IP6K2	ENSG00000068745	807.267	0.480292	0.285356	0.0923495	0.559975
SEC62	ENSG00000008952	2112.21	0.570189	0.339011	0.0925846	0.559975
COIL	ENSG00000121058	316.01	0.704232	0.418677	0.092561	0.559975
APC2	ENSG00000115266	323.098	-0.719679	0.428021	0.0926834	0.560235
JAM2	ENSG00000154721	427.848	0.655878	0.390152	0.0927469	0.560321
PTRH2	ENSG00000141378	1529.3	-0.473641	0.281874	0.0928937	0.560911
CILP	ENSG00000138615	455.556	-0.70671	0.420995	0.093217	0.562564
DYNC2H1	ENSG00000187240	2056.66	0.42261	0.251885	0.093388	0.562999
PABIR1	ENSG00000187866	685.365	0.565957	0.337294	0.0933607	0.562999
ZFPM2	ENSG00000169946	1557.63	0.420623	0.250748	0.0934505	0.563077
BRF1	ENSG00000185024	1136.89	-0.442587	0.263981	0.0936229	0.563555
MYL6	ENSG00000092841	7262.05	-0.367251	0.219051	0.0936287	0.563555
SZRD1	ENSG00000055070	1874.5	-0.506734	0.302316	0.0937041	0.563613
TMX4	ENSG00000125827	2416.16	0.465225	0.27758	0.0937375	0.563613
TAB1	ENSG00000100324	767.642	-0.536898	0.320454	0.09385	0.563992
WSCD1	ENSG00000179314	269	-0.698962	0.417518	0.0941131	0.564081
NGDN	ENSG00000129460	341.634	-0.692151	0.413698	0.0943109	0.564081
TGFB1I1	ENSG00000140682	2180.3	-0.500788	0.299131	0.0941021	0.564081
TXNDC11	ENSG00000153066	654.587	-0.457767	0.273396	0.0940573	0.564081
NLGN2	ENSG00000169992	924.211	-0.427627	0.255437	0.0941108	0.564081
DNAJB14	ENSG00000164031	1581.48	0.557259	0.333071	0.0943092	0.564081
DOCK4	ENSG00000128512	1263.65	0.566874	0.338812	0.0943037	0.564081
CAVIN2	ENSG00000168497	1118.79	0.585819	0.349774	0.0939635	0.564081
NR4A1AS	ENSG00000259884	3651.12	0.678656	0.405481	0.0941884	0.564081
ENSG00000271933	ENSG00000271933	310.755	-0.62535	0.373884	0.0944106	0.564318
CLCN6	ENSG00000011021	1066.2	-0.475875	0.28455	0.0944497	0.564318
TXNDC12	ENSG00000117862	488.493	-0.624558	0.373621	0.0945969	0.564901
ABR	ENSG00000159842	4671.36	-0.445786	0.266968	0.0949568	0.566456
OAS3	ENSG00000111331	674.705	0.686654	0.411181	0.0949283	0.566456
EHD4	ENSG00000103966	1317.68	-0.632447	0.378843	0.0950345	0.566497
SLC9A3R2	ENSG00000065054	987.943	-0.622948	0.373395	0.0952492	0.566497
RAB40C	ENSG00000197562	620.055	-0.535819	0.321084	0.0951606	0.566497
OGG1	ENSG00000114026	1051.58	-0.451886	0.270765	0.0951325	0.566497
SLC66A3	ENSG00000162976	361.386	0.521444	0.312523	0.0952169	0.566497
KBTBD7	ENSG00000120696	349.471	0.745021	0.446583	0.0952622	0.566497
PLAU	ENSG00000122861	465.387	-0.58446	0.350524	0.0954366	0.566645
PDPK1	ENSG00000140992	1475.08	-0.430527	0.258146	0.0953619	0.566645
COMMD10	ENSG00000145781	461.611	0.489616	0.293635	0.0954288	0.566645
ENSG00000283103	ENSG00000283103	535.157	0.440749	0.264389	0.095505	0.566756
ENSG00000254340	ENSG00000254340	364.867	-0.606117	0.363655	0.0955671	0.566829
UIMC1	ENSG00000087206	796.998	-0.457053	0.274285	0.0956446	0.566993
MYO7A	ENSG00000137474	332.576	-0.759759	0.456447	0.0960109	0.567222
A1BG-AS1	ENSG00000268895	277.23	-0.67206	0.403712	0.0959725	0.567222
TRMT1	ENSG00000104907	416.78	-0.654521	0.393247	0.0960319	0.567222
MAN2C1	ENSG00000140400	3269.85	-0.519873	0.312219	0.0958944	0.567222
COMMD1	ENSG00000173163	369.84	-0.508568	0.305385	0.0958457	0.567222
USP4	ENSG00000114316	1842.61	-0.475299	0.285567	0.0960321	0.567222
ENSG00000261732	ENSG00000261732	1066.05	-0.393606	0.23637	0.0958713	0.567222
ENSG00000273729	ENSG00000273729	320.817	-0.747224	0.44961	0.0965252	0.567253
HDHD2	ENSG00000167220	546	-0.489182	0.294255	0.0964243	0.567253
DDX56	ENSG00000136271	885.894	-0.486187	0.292661	0.0966602	0.567253
PHRF1	ENSG00000070047	1927.49	-0.461118	0.277591	0.0966852	0.567253
PRMT1	ENSG00000126457	752.695	-0.44248	0.266125	0.0963765	0.567253
SNX32	ENSG00000172803	1582.14	-0.401433	0.241531	0.0965061	0.567253
EPN2	ENSG00000072134	1435.63	-0.362657	0.21829	0.0966427	0.567253
TFDP2	ENSG00000114126	1788.36	0.368026	0.22121	0.0961736	0.567253
FAT1	ENSG00000083857	10329.7	0.408038	0.245448	0.0964288	0.567253
PGGT1B	ENSG00000164219	915.955	0.47693	0.286813	0.0963403	0.567253
CCDC90B	ENSG00000137500	608.167	0.527967	0.31766	0.0965024	0.567253
MBOAT2	ENSG00000143797	495.049	0.568559	0.341904	0.0963281	0.567253
ARL13B	ENSG00000169379	386.504	0.619056	0.372668	0.0966839	0.567253
UBL4A	ENSG00000102178	543.024	-0.646807	0.389628	0.0969023	0.567941
PNISR	ENSG00000132424	4116.85	0.433166	0.26093	0.0968975	0.567941
SGSM1	ENSG00000167037	706.293	-0.541756	0.32649	0.0970489	0.568081
PEX19	ENSG00000162735	1216.48	0.455343	0.274477	0.0971258	0.568081
SIRT1	ENSG00000096717	868.869	0.48188	0.290432	0.0970784	0.568081
RNF13	ENSG00000082996	880.426	0.603916	0.363948	0.0970465	0.568081
RPS24	ENSG00000138326	1930.44	-0.429466	0.259053	0.097352	0.569111
C11orf96	ENSG00000187479	5954.66	-0.6009	0.36262	0.097498	0.569673
TBC1D9	ENSG00000109436	741.255	-0.595138	0.359666	0.0979859	0.571643
ENSG00000250644	ENSG00000250644	4896.54	-0.5465	0.330241	0.0979549	0.571643
CC2D2A	ENSG00000048342	2684.6	0.348617	0.210667	0.0979597	0.571643
TMEM222	ENSG00000186501	478.322	-0.661123	0.399713	0.098129	0.572184
ABCC4	ENSG00000125257	417.887	-0.714281	0.432031	0.0982677	0.572572
SVIP	ENSG00000198168	433.761	0.57298	0.346594	0.098296	0.572572
PLA2G4A	ENSG00000116711	320.127	0.726883	0.439921	0.0984726	0.573307
ENSG00000288538	ENSG00000288538	309.767	-0.601435	0.364129	0.0985941	0.573428
TLE1	ENSG00000196781	1381.34	0.46533	0.281721	0.0985875	0.573428
ZEB1	ENSG00000148516	4287.01	0.468512	0.283842	0.0988182	0.573852
MN1	ENSG00000169184	1955.72	0.514048	0.311428	0.098817	0.573852
KLHDC1	ENSG00000197776	356.947	0.696039	0.421643	0.0987839	0.573852
FGFRL1	ENSG00000127418	687.357	-0.508941	0.308421	0.0989118	0.573982
SPATA7	ENSG00000042317	486.037	0.489976	0.296954	0.0989416	0.573982
ZNF74	ENSG00000185252	269.526	-0.619244	0.375371	0.0990074	0.574071
CCDC69	ENSG00000198624	1091.91	-0.642275	0.38939	0.0990584	0.574074
LPCAT4	ENSG00000176454	311.269	-0.547374	0.332149	0.0993574	0.575239
EIF2AK2	ENSG00000055332	2136.83	0.491216	0.298075	0.0993604	0.575239
ZNF660	ENSG00000144792	283.026	0.624681	0.379121	0.0994127	0.575249
DTX2P1-UPK3BP1-PMS2P11	ENSG00000265479	479.679	-0.696792	0.423352	0.0997861	0.575649
DDX11	ENSG00000013573	379.266	-0.603301	0.366454	0.0996973	0.575649
KRBA1	ENSG00000133619	491.111	-0.525215	0.319	0.0996729	0.575649
LRP5	ENSG00000162337	4817.26	-0.408282	0.248034	0.0997481	0.575649
MYCBP2-AS1	ENSG00000236051	1614.69	-0.374421	0.227522	0.0998359	0.575649
NOL9	ENSG00000162408	896.281	-0.369995	0.224816	0.0998115	0.575649
ZNF445	ENSG00000185219	1713.15	0.538483	0.327037	0.0996498	0.575649
TKT	ENSG00000163931	1662.18	-0.484835	0.294671	0.0998991	0.575666
TRIM2	ENSG00000109654	1463.37	0.602888	0.366465	0.0999399	0.575666
TNC	ENSG00000041982	18157.3	-0.560975	0.341118	0.100069	0.575912
DYNC1I1	ENSG00000158560	651.957	0.588164	0.357667	0.100084	0.575912
GNAI2	ENSG00000114353	4070.24	-0.438345	0.266636	0.100179	0.576132
NUCB2	ENSG00000070081	957.422	0.528083	0.321263	0.100223	0.576132
CIB1	ENSG00000185043	572.667	-0.608122	0.370047	0.100308	0.576325
PVR	ENSG00000073008	1051.24	-0.440995	0.268422	0.100399	0.576561
LINC00847	ENSG00000245060	373.976	-0.562583	0.342656	0.100625	0.577394
DRG2	ENSG00000108591	826.396	-0.548372	0.334054	0.10068	0.577394
COG4	ENSG00000103051	1016.4	-0.488541	0.297649	0.100728	0.577394
SLC25A45	ENSG00000162241	335.521	0.725192	0.441856	0.100747	0.577394
CYREN	ENSG00000122783	707.481	-0.504446	0.307587	0.101003	0.577986
USP20	ENSG00000136878	1424.41	-0.369104	0.225045	0.100977	0.577986
ADAMTSL3	ENSG00000156218	2030.4	0.529185	0.322632	0.100961	0.577986
MAU2	ENSG00000129933	2055.5	-0.441659	0.26943	0.101164	0.578617
RPS8	ENSG00000142937	6193.73	-0.495557	0.302384	0.101248	0.578639
TTC7B	ENSG00000165914	1200.02	-0.381841	0.23301	0.101269	0.578639
IER5L	ENSG00000188483	583.206	-0.664569	0.405918	0.101589	0.579868
ROBO4	ENSG00000154133	531.53	-0.641525	0.391932	0.101666	0.579868
GNB2	ENSG00000172354	2139.03	-0.520847	0.318381	0.101855	0.579868
ENSG00000271980	ENSG00000271980	388.143	-0.495072	0.30265	0.101884	0.579868
XYLT2	ENSG00000015532	637.819	-0.380754	0.23277	0.101892	0.579868
ATXN1	ENSG00000124788	3507.27	0.36807	0.224918	0.101743	0.579868
PID1	ENSG00000153823	1010.97	0.479722	0.293209	0.101816	0.579868
[truncated: 16,111 more rows]

## Sheet: Blad1
Decreased in MOD	Increased in MOD
ZNF780B
ZNF727
ZNF680
ZNF678
ZNF676
ZNF662
ZNF559
ZNF528
ZNF512
ZNF483
ZNF471
ZNF451
ZNF441
ZNF302	SEMA3F
ZNF3
ZNF287
ZNF226
ZNF221
ZNF10
ZMAT1
ZEB2
ZDHHC17
ZC4H2
ZC3H6
ZBTB20
YTHDC2
XRN1
XGY2
WSB1	CYP26B1
WEE1
VWA5A
VSIG10L2
VPS50
VPS13C
UST
USP53
USP25
UFL1
UACA
TSKU
TSHZ2
TSC22D2
TRPM3	PLXND1
TRPC1
TRMT11
TRIM22
TRIM17
TRA2B
TRA2A
TPR
TPPP3
TOB1
TNXB
TNIK
TNFAIP6
TMOD2
TMEM98
TMEM74
TIPARP
TEF
TCP11L2
TBX18
SUB1
STK32A	SLC25A5
SSPN
SRSF7
SRSF5
SRSF3
SPTBN1
SORL1
SORCS2
SLIT2
SLFN5
SLC8A1
SLC6A1
SLC40A1
SLC3A1
SLC2A12
SLC25A44
SLC25A36
SLC1A7
SLC16A9
SH3YL1
SH3BP5-AS1
SH3BGR
SH2D4A
SGCE
SFRP4
SF3B1	MYCBP2
SERTAD4
SEPTIN7P14
SEPSECS
SEMA6D	ITGA3
SEMA3C
SEMA3B
SDCBP
SCPEP1
SCP2
SCARA5
S100A10
RTP4
RTL1
RSAD2
RORA
RNF139
RIMS4
RHOBTB1
RGS7BP
RGS2
RGN
RGMA
RCOR2
RBKS
RASGEF1B
RASA1
RAPGEF5
RAD54B
RABGAP1L
RAB8B
RAB6B
RAB30
RAB18
PTPRD
PTPN13
PTHLH
PTGFR
PSD3
PRTG	ELAC2
PRMT9
PREPL
PPL
PPARGC1A
PON2
POLK
PODXL2
PNRC2
PLPP3	KIAA0100
PLP1
PLLP
PLEKHA6
PLD1
PLB1
PLAT
PIWIL4
PIP5K1B
PIK3R1
PIEZO2
PHLDA1
PEX3
PER3
PER2
PDZRN4
PDGFRL
PDE5A
PCOLCE-AS1
PCOLCE2
PCOLCE
PCMTD1
PCM1
PBX1
PBLD
PAMR1
P2RY14
OSR1
OLFML2B
OLFML1
OGT
OCA2
NTN4
NT5C1A
NSMCE1
NRXN1
NRK
NREP
NR4A3
NR4A2
NR3C1	MED24
NR1D2
NPY1R
NPAT
NLRP3
NIPAL2
NFIB
NFIA
NFE2L2
NCBP1
NCALD
NAV3
NAALADL2
N4BP2L2
MYOCOS
MYOC
MYNN
MXRA8
MX2
MX1
MPPED2	UQCRC1
MMP16
MIR17HG
MINDY4	NCAPD2
MID1
MGAT4C
METTL24
MEIS2
MEIS1-AS2	STAB1
MEIS1
MBP
MBNL2
MATN2
LYRM9
LYRM7
LYRM2
LUM
LTBP4
LRRK2
LRRC7
LRPPRC	LYPLA2
LRIG3
LPAR4
LONRF2
LOC101929709
LINC02649	APBA3
LINC01963
LINC01589
LINC00654
LINC00472
LGI1
LEPR
LEFTY2
KREMEN1
KITLG
KIAA1755
KIAA1109
KIAA0825
KIAA0408
KCNMB4
KCNMA1	WIZ
KAT2B
JUND
JUN
JMJD1C
JDP2
JAK2
ITM2A
ITIH5
ITGBL1
ITGB8
ITGA1
ISLR
IL33
IK
IGSF3
IGSF10
IFIT2
IFIT1
IFIH1
IFI44L
HSPA1B
HSPA1A
HPSE2
HOMER2
HMGN2
HLTF
HLF
HEATR5A
HCG18
HCG11
H1-0
GUCY1A1
GTF2H1
GTF2A2
GTDC1
GSTM5
GPRASP1	TACC3
GPC6
GOLM2	POLA2
GLT8D1
GFRA2
GET1
GEM
GDF10
GAS1RR
GAP43
GALNT16
GALM
GABPB2
FUT4
FREM1
FRAS1
FOSB
FOS
FNIP2
FLRT2
FLJ31356
FKTN
FGL2
FGF14
FECH
FBXO7
FBXO3
FBLN1
FAT4
FAM76A
FAM13A-AS1
FAM13A
FAM126A
EXOSC7
EXD2
ETAA1
ESR1
ERLIN2
ERBB3
EPM2AIP1
EPHA3
EPB41L2
ENSG00000288637
ENSG00000286646
ENSG00000285730
ENSG00000285622
ENSG00000284686
ENSG00000284669
ENSG00000280241	NRXN3
ENSG00000280138
ENSG00000279713
ENSG00000279289
ENSG00000277954
ENSG00000273294
ENSG00000271774
ENSG00000270069
ENSG00000269984
ENSG00000268364
ENSG00000267519
ENSG00000261560
ENSG00000261520
ENSG00000260565
ENSG00000259367
ENSG00000258096
ENSG00000257341
ENSG00000255750
ENSG00000255400
ENSG00000254959
ENSG00000253553
ENSG00000252464
ENSG00000251003
ENSG00000250159
ENSG00000248290
ENSG00000238156
ENSG00000238018
ENSG00000237986
ENSG00000237973
ENSG00000237877
ENSG00000237773
ENSG00000237115
ENSG00000236581
ENSG00000236432
ENSG00000236266
ENSG00000235776
ENSG00000235174
ENSG00000232176
ENSG00000228929
ENSG00000225630
ENSG00000225057
ENSG00000224078
ENSG00000215386
ENSG00000205562
ENSG00000203930
ENSG00000203875
ENSG00000203546
ENSG00000197083
ENSG00000187653
ENSG00000185495
ENSG00000174912
ENSG00000164845
ENPP1
EMP1
ELP2
ELMOD2
EHBP1	ARNTL2
ECRG4
EBAG9
DZIP3
DZIP1
DYNLT4
DST
DSN1
DPT
DNM3
DNAJB1
DNAI4
DDX60
DDX58
DDX47
DDX42
DDX3X
DDR2
DDHD2	PNPLA6
DDAH2
DCN
DCLK1
DCHS2
DAAM1
CYTB
CYS1
CYP4X1
CYB5B
CRY2
CRTAC1
CRISPLD1
CRIP1
CREM	TMSB10
CREB5
CRABP2
CPNE4
CPLANE1
CPED1
CPEB1
CPE
COX3
COX1
COLGALT2
COL6A6
COL4A4
COL4A3
COL28A1
COL13A1
COBL
CNTN3
CNTLN
CNKSR2
CLK4
CLK1
CLDND1
CLDN1	FLT4
CLCN4
CLCN3	FBXO42
CHRDL1
CHODL
CGNL1
CES4A
CENPC
CELF2
CDON
CDH19
CD9	TLL1
CCDC80
CCDC115
CALM2
CALHM2
CADM1
CAB39L
C2CD6
C1QTNF7
C1QTNF3	RIPOR1
C14orf132
BUB3
BTN3A3
BTG2
BNC2
BMPR1B
BLZF1
BFAR
BEND5
BDH2
BCLAF3
BBS2
BAZ2B
B3GALNT1
ATPAF1
ATP5MJ	RIPOR3
ATP1A2
ATF3
ASPA
ARRDC3
ARL4D
ARHGEF26-AS1
ARHGAP21	AP2S1
AR
APOB
ANXA1
ANKRD6
ANKRD36B
ANK2
ANGPT1
ALDH2
ALDH1A1
AKTIP
AKAP12
AHR	HSPA5
AHI1
ADNP2
ADH1B
ADH1A
ADGRL2
ADGRB3
ADD3
ADAMTSL1
ACTN2
ACADSB
ACADM
ABI3BP
ABCA9
ABCA8
ABCA10
	SNX29
	H6PD
	RCN1
	CLPTM1L
	USE1
	TBC1D22A
	TRAF1
	TRAF3IP2
	POLR3E
	YIPF1
	PSD
	HDAC7
	VMP1
	ISOC2
	EPN1
	GPC1
	RNF4
	SBNO2
	AP3D1
	SPEN
	TLE2
	MTHFD2
	ZFAT
	STOML1
	HYAL2
	GPKOW
	TGFBR3
	RAB27A
	HDHD5
	CLTCL1
	EIF2B3
	NCK2
	RPS6KA2
	MARK2
	STK10
	AP1M1
	GSDMB
	ST6GAL1
	NOTCH3
	CA12
	ENO1
	MYDGF
	ANO8
	TTC38
	BAZ2A
	IL4R
	CAPZB
	ARAF
	RAPGEF3
	CIC
	RIMS1
	SRCAP
	PLOD1
	RPS5
	CAD
	WDFY1
	PILRA
	MAST2
	FTL
	EBF4
	TASP1
	GCN1
	RPLP0
	GRAMD1A
	FLT3LG
	CD209
	AARS1
	LAMB1
	SEL1L3
	TBX15
	RFFL
	SRPK1
	DSP
	TIMM13
	CEP170B
	GADD45B
	RANBP1
	CABIN1
	GGT5
	PES1
	MFNG
	TRIOBP
	PPP6R2
	SBF1
	SUN2
	HMOX1
	RPL3
	MYH9
	EIF3D
	SGSM3
	EP300
	RANGAP1
	CERK
	HDAC10
	LGMN
	ITPK1
	HIF1A
	SUSD6
	TELO2
	PLTP
	ABHD12
	TPD52L2
	DNAJC5
	CDC25B
	RNF24
	SEC23B
	JAG1
	SMAD7
	ABCD1
	BMX
	NAA10
	TIMP1
	STK24
	TRADD
	USB1
	TANGO6
	SLC7A6OS
	PLA2G15
	MPG
	ABCC1
	HAGHL
	ANTKMT
	FBXO31
	CAPN15
	PIEZO1
	HMOX2
	MAZ
	CSK
	GSDMD
	PYCR3
	EEF1D
	SLC39A14
	MAN2B1
	ECH1
	PPP6R1
	ILVBL
	SYDE1
	FBL
	DENND3
	PLIN3
	RPS19
	MIER2
	PPP2R1A
	JAK3
	ELL
	CRTC1
	COPE
	USF2
	ABHD11
	STX1A
	NOD1
	EIF3B
	NUDT1
	TAF6
	AGFG2
	AP1S1
	CLDN15
	CHCHD3
	LIMK1
	ENG
	TESK1
	CREB3
	GLIS3
	RAPGEF1
	HPS1
	TWNK
	LZTS2
	CUEDC2
	NEURL1
	SEPTIN4
	RAI1
	LRRC59
	ABCC3
	EFTUD2
	NAT9
	SNX25
	CPT1A
	ARHGEF17
	IL10RA
	GALNT18
	MADD
	PITPNM1
	TCIRG1
	VWF
	PRPF40B
	TNS2
	LTBR
	VDR
	TIMELESS
	MRPL51
	GAPDH
	NOP2
	TPI1
	SPSB2
	ATN1
	MAN1A1
	GABRR2
	SOD2
	PTK7
	CUL9
	DUSP22
	VEGFA
	THBS4
	GNPDA1
	PRKAR2A
	HES1
	TUSC2
	CYB561D2
	C3orf52
	SCAP
	STEAP3
	FNDC4
	DOK1
	IGFBP2
	IL1R1
	TCEANC2
	KIAA2013
	MIIP
	GADD45A
	PLEKHM2
	ECE1
	GALE
	ID3
	SLC2A1
	ATP6V0B
	STMN1
	NRP2
	USP35
	CNR1
	EEF2KMT
	NEK6
	NPC2
	IRF2BPL
	TMEM214
	ARAP3
	SORBS3
	PTK2B
	PEX16
	GTF3A
	SASH3
	PRXL2A
	RAMP3
	ACADS
	MED13L
	PKN1
	NCKAP1L
	PFDN5
	PDE1B
	TUBA1B
	SLC36A1
	SNX21
	HIF3A
	ZNF576
	F13A1
	H1-3
	RPS10
	SH3TC1
	LRRC29
	MT2A
	FAM193A
	ARMC7
	CLPP
	SYMPK
	CD93
	ID1
	XRCC3
	MCF2L
	SGPP1
	TRAF2
	PTPRB
	UQCR11
	WFIKKN1
	HIP1
	STEAP4
	SDF2L1
	ATF4
	TPST2
	TST
	PDE11A
	HERC2
	WDFY4
	EIF2AK4
	EGLN3
	RNASE1
	RHBDF2
	PGAP6
	GNL3L
	SH3BP4
	THEM6
	APOE
	TOMM40
	FAM98C
	COLGALT1
	MRPL34
	PGLS
	ARPC1B
	UNC13A
	PXDN
	ZBTB46
	ASS1
	ATG4D
	MAP3K10
	HIP1R
	PPAN
	COX4I1
	GSE1
	TRAF3
	GALNT15
	MGAT1
	VPS25
	STARD3
	ARFIP2
	RAMP1
	MYBBP1A
	SEC61G
	H3-3B
	PCED1A
	ARHGEF11
	CTNNBL1
	CNDP2
	WDR74
	ADCK2
	AGAP3
	ARNTL
	IRAK2
	CAMK1
	LDHA
	NAV1
	DOCK2
	PHC2
	COL4A2
	CTSL
	KCP
	KRT7
	ENSG00000135502
	ACVR1B
	MICAL1
	PRADC1
	CCT7
	CPM
	FHOD1
	SLC9A5
	ARMC9
	CKAP4
	NMT1
	DNAJC1
	LRRC8A
	NIBAN2
	FPGS
	RPS6
	FOXP4
	VARS2
	TLR2
	SLCO2B1
	LRRC32
	THBS1
	MAPKBP1
	RPLP1
	SMAD6
	SPTBN5
	ADCY3
	CYP1B1
	PREB
	LARP1B
	CLSTN3
	MAP3K12
	ANKRD52
	RAB20
	RAB15
	PML
	CELF6
	HAPLN3
	NOL3
	RPS2
	KSR1
	SLC16A3
	TBCD
	TNFRSF11A
	IGFBP4
	SLC39A3
	PFKL
	DPP9
	IFITM3
	URB1
	AKT1
	SAE1
	RNPEPL1
	SIGLEC10
	EPHA2
	MAP3K6
	ITGA10
	XPR1
	TAF1A
	SMYD2
	PARP1
	ETNK2
	SFXN5
	TMEM44
	DGKQ
	RPS3A
	MYO10
	OSMR
	CXCL14
	TNFRSF21
	PM20D2
	ABRACL
	IGFBP3
	SLC12A9
	MFHAS1
	PLIN2
	GTF3C5
	PDCD11
	ADAM12
	ADM
	TNKS1BP1
	RPS3
	HYOU1
	EML3
	INCENP
	PLCB3
	FAU
	PPP4C
	ADRA2A
	FSIP1
	DHX37
	NOCT
	DLG5
	VENTX
	ACSL1
	PDK1
	FARP1
	PLOD2
	MERTK
	SCN3A
	LPCAT1
	SLC5A10
	UBASH3B
	HEATR3
	VSIG4
	PDIA4
	SLA
	ALX3
	WHAMM
	PCDH1
	HK1
	NECAP2
	LRP8
	MMP14
	MYO1E
	SLC38A10
	SNX22
	ACAN
	MRPL17
	ABHD3
	SLC45A3
	FBXW5
	IFNAR2
	C1QC
	CBR1
	PTMS
	HK2
	RGS12
	KALRN
	ABCG1
	WDR4
	TRAPPC10
	PCNT
	ZNF765-ZNF761
	ST6GALNAC6
	SHKBP1
	CXCR5
	ZBTB7B
	SHC1
	CPSF4
	TONSL
	PWWP3A
	MAML1
	YDJC
	ALDH16A1
	ITGA5
	FMNL3
	EIF4A1
	CLPB
	SYVN1
	LAPTM5
	KIAA1522
	SNED1
	NBPF20
	TDRD10
	PYGO2
	IL17RC
	CDCP1
	PLXNB1
	CCDC51
	RHOBTB3
	TMEM200A
	GALNT10
	RPS14
	CTSB
	ABCA1
	PCDH19
	VCP
	FOLR2
	DEPP1
	COMTD1
	STK32C
	ARHGEF40
	UBTD1
	CLMP
	C2
	TMED3
	HSP90B1
	NNMT
	PPIB
	NAV2
	URM1
	PRRX2
	TBC1D16
	RPL13
	TP53I13
	TUBA1C
	RAB4B
	TRAPPC9
	SERPINF2
	WDR81
	ANGPTL4
	CD320
	CDK2AP2
	HID1
	GHDC
	ZNF598
	ECI1
	KCTD5
	RPSA
	DDIT4
	NT5DC2
	H1-4
	IRF2
	TAP1
	REEP4
	ATXN2L
	ATOH8
	TNIP2
	TMEM129
	CRADD
	HEXD
	FASN
	MT1E
	SLC30A1
	GPRC5C
	KRT8
	CD14
	RPS9
	S1PR1
	TSNARE1
	TADA3
	SCAND1
	GAA
	TCEA2
	SPATA5L1
	PWWP2B
	SRGAP2C
	THOP1
	CEBPB
	ALG14
	GTPBP2
	TMEM134
	CFL1
	EGFL7
	ANKRD13D
	GRK2
	FAM222B
	ESRRA
	SNCG
	C1QB
	C1QA
	HSPB7
	STAT5B
	RNF213
	HOXB2
	C1QTNF1
	XXYLT1
	ENSG00000174171
	PITPNA
	ZNF266
	SLC29A2
	SH3PXD2B
	HRAS
	PTDSS2
	CHST1
	POLD4
	CLCF1
	DRAP1
	B3GNTL1
	RUVBL1
	SPHK1
	CLEC14A
	SYNE3
	NFATC2IP
	MTHFR
	TOP3A
	RABEP2
	CD163
	RPLP2
	FAM20C
	FLII
	LOC648987
	ODF3B
	ENSG00000178464
	GTPBP6
	RPP25
	MSC
	CYBC1
	EIF3K
	TMTC2
	CALR
	CATSPERE
	SEPHS2
	TSHZ1
	HERC2P3
	ZNRF2
	RRH
	ZNF609
	WDFY3-AS2
	HOXC10
	SSR4
	ZNF792
	SCRIB
	METTL23
	MRPS16
	SHMT2
	BACE2
	SPACA6
	FES
	MFSD5
	PAPPA
	RBM10
	NAA38
	SPNS2
	AP2A2
	RUVBL2
	GDPGP1
	PTTG1IP
	FHL3
	UPP1
	KCNQ3
	CRELD2
	UBE2F
	PGP
	IRAK1
	SEPTIN9
	PRR16
	NDUFA6
	SIVA1
	SEMA4B
	CDK10
	TCN2
	ATP6V0A2
	HGS
	TNFAIP8L1
	MAPK11
	P4HB
	NDUFA4L2
	ENSG00000185641
	ZFP36L1
	PCYT2
	BCAP31
	RASA3
	SLC51B
	RXRA
	PDE2A
	BCR
	ZNF395
	RPS19BP1
	MT1X
	COL4A1
	GJA4
	TET3
	TRPV2
	CARD9
	H1-2
	MAPK12
	NELFB
	BLOC1S3
	FAM53B
	ENSG00000196205
	LONP1
	EPHB4
	PLXNB2
	MRTFA
	MVB12B
	SLC25A29
	SND1
	NOL4L
	FAM110D
	PDGFA
	ATG7
	LHFPL5
	TEAD4
	RPL12
	MARCHF5
	DDRGK1
	HOXC4
	PIM3
	TPM2
	UNC13B
	CDC42BPB
	MAP3K3
	RPL39
	MAGEE1
	SMG5
	SNORA73B
	ENSG00000200488
	GDI1
	NOTCH4
	SKIV2L
	HLA-C
	E2F4
	TECPR1
	CFI
	C1RL-AS1
	HERC2P9
	GPX3
	ENSG00000211643
	ENSG00000211896
	ENSG00000212802
	ACKR1
	SIPA1
	ATF6B
	RPS29
	FBXO16
	EML6
	CRPPA
	RTL10
	ENSG00000215030
	PEX26
	C1orf167
	IFI30
	LINC00339
	ENSG00000218537
	FANCG
	PLXNA4
	CEBPD
	EXOSC6
	ENSG00000223803
	C1QTNF5
	PRKAR2A-AS1
	ENSG00000224821
	LOC102723566
	LOC101930421
	ENSG00000225313
	MCRIP1
	ENSG00000225721
	ENSG00000226084
	ENSG00000226332
	ENSG00000227097
	ENSG00000227543
	CERS6-AS1
	ENSG00000227827
	ENSG00000228113
	ENSG00000228322
	RPL41
	ENSG00000230149
	ENSG00000232118
	ENSG00000232807
	COL4A2-AS1
	DLGAP4-AS1
	CYP1B1-AS1
	LOC100129434
	GPX1
	ENSG00000233757
	ENSG00000234936
	MFRP
	LINC00607
	ENSG00000235944
	MORC2-AS1
	LOC107984360
	RPL13AP5
	ENSG00000237550
	ENSG00000237938
	TXNDC5
	GHRLOS
	C8orf58
	PISD
	PI4KA
	PPAN-P2RY11
	NME2
	JMJD7
	ACY1
	SCARF2
	ENSG00000244716
	A2M-AS1
	NEAT1
	LOC101929524
	ENSG00000248254
	ECSCR
	THBS4-AS1
	ENSG00000249852
	ENSG00000250240
	ENSG00000253373
	PCAT1
	ENSG00000254681
	TMEM9B-AS1
	DPP3
	ENSG00000255031
	ENSG00000255410
	ENSG00000255462
	ENSG00000255843
	HMBS
	CACNA1C-AS2
	ENSG00000257038
	ENSG00000257270
	ST6GALNAC6
	CUX1
	ENSG00000258017
	ENSG00000258086
	ENSG00000258634
	HIF1A-AS1
	MC1R
	ENSG00000259314
	ENSG00000259581
	ENSG00000259719
	ENSG00000259755
	ENSG00000260136
	ENSG00000260274
	ENSG00000260604
	BOP1
	ENSG00000261329
	PECAM1
	ENSG00000261632
	ENSG00000261832
	RNF213-AS1
	ENSG00000263535
	ENSG00000263740
	ENSG00000263934
	ENSG00000264044
	ENSG00000264063
	MIR3648-2
	ENSG00000264772
	RPL17
	BAHCC1
	MIR5002
	ENSG00000266473
	DM1-AS
	CIRBP-AS1
	ENSG00000268015
	ENSG00000268173
	ENSG00000269242
	ENSG00000269352
	PGLS-DT
	ENSG00000269937
	ENSG00000269997
	ENSG00000270141
	NBPF14
	ENSG00000270792
	ENSG00000272345
	ENSG00000272625
	MLLT6
	PRAG1
	FCGBP
	LOC102724159
	ENSG00000275894
	TADA2A
	MIR145
	ENSG00000276384
	ENSG00000276545
	ENSG00000276863
	H4C5
	H4C4
	ENSG00000277351
	ENSG00000277449
	ENSG00000277957
	TSC22D1-AS1
	ENSG00000278948
	ENSG00000279198
	ENSG00000279412
	ENSG00000279605
	ENSG00000280441
	CTBP1-AS
	ENSG00000281593
	ENSG00000281883
	ENSG00000282917
	ENSG00000282988
	ENSG00000283208
	SCO2
	ENSG00000284431
	ENSG00000284484
	ENSG00000285329
	ENSG00000285518
	ENSG00000285582
	ENSG00000285731
	ENSG00000286067
	ENSG00000286129
	ENSG00000286305
	LOC105369685
	ENSG00000287269
	ENSG00000287377
	ENSG00000288663
