# Supplementary material for: Calciprotein particle counts associate with vascular remodelling in chronic kidney disease
Source: Cardiovasc Res. 2024 Aug 5;120(15):1953–66. doi: 10.1093/cvr/cvae164 (PMC11629976; doi:10.1093/cvr/cvae164)
Supplement: cvae164_Supplementary_Data [file cvae164_supplementary_data.zip › Supplemental Table 6_T50_CPP2_CPP1_CVR-2024-0182R.xlsx]

## Sheet: T50
Gene:	R-squared:	P-value:	Significant:
OSR1	0.3388	0.0603	Not Significant
SLC15A3	0.3236	0.0678	Not Significant
NBPF14	0.2903	0.0872	Not Significant
CD74	0.2878	0.0889	Not Significant
ECM1	0.2872	0.0893	Not Significant
LSP1	0.2742	0.0983	Not Significant
FBLN2	0.2697	0.1016	Not Significant
STON2	0.2678	0.103	Not Significant
S100A10	0.2638	0.1061	Not Significant
ATP8B4	0.2535	0.1144	Not Significant
LOX	0.2525	0.1152	Not Significant
C1RL	0.2515	0.116	Not Significant
MIR145	0.2439	0.1226	Not Significant
MYO7B	0.241	0.1252	Not Significant
C1R	0.2405	0.1256	Not Significant
TGFBR2	0.24	0.1261	Not Significant
F13A1	0.2397	0.1264	Not Significant
SLCO2B1	0.2351	0.1306	Not Significant
DPYSL2	0.2263	0.1391	Not Significant
PIK3CG	0.222	0.1435	Not Significant
PID1	0.2196	0.1459	Not Significant
GPC6	0.2186	0.147	Not Significant
MS4A6A	0.2116	0.1546	Not Significant
CLIC2	0.2089	0.1576	Not Significant
PLEKHA4	0.2048	0.1622	Not Significant
SERPINE2	0.2028	0.1645	Not Significant
KCTD12	0.1986	0.1695	Not Significant
RIMS1	0.1979	0.1704	Not Significant
EPHA3	0.195	0.1739	Not Significant
SIRPA	0.1915	0.1783	Not Significant
ITGAM	0.1903	0.1798	Not Significant
IGSF10	0.1895	0.1809	Not Significant
DPT	0.1887	0.1818	Not Significant
FBN1	0.1879	0.1829	Not Significant
MICAL3	0.1877	0.1831	Not Significant
C3	0.1851	0.1865	Not Significant
MATN2	0.1817	0.1912	Not Significant
MMP2	0.1715	0.2054	Not Significant
PCOLCE2	0.1658	0.2139	Not Significant
PPP1R10	0.1647	0.2155	Not Significant
STAB1	0.1642	0.2163	Not Significant
PDGFRL	0.1623	0.2192	Not Significant
PLAT	0.1603	0.2223	Not Significant
OLFML2B	0.1598	0.2233	Not Significant
ZFP36L2	0.1585	0.2253	Not Significant
PODN	0.1552	0.2306	Not Significant
CSF1R	0.1525	0.2351	Not Significant
CSF1	0.1495	0.2401	Not Significant
SVEP1	0.144	0.2498	Not Significant
MAGI1	0.1439	0.2499	Not Significant
PCOLCE-AS1	0.1436	0.2505	Not Significant
SRPX	0.1422	0.2529	Not Significant
CDON	0.1418	0.2537	Not Significant
GBGT1	0.1416	0.2541	Not Significant
COL4A4	0.1405	0.2561	Not Significant
PCOLCE	0.1399	0.2572	Not Significant
TSHZ2	0.1387	0.2594	Not Significant
PLBD2	0.1374	0.2618	Not Significant
RGS1	0.1349	0.2665	Not Significant
MRC2	0.1346	0.2671	Not Significant
FBLN1	0.1332	0.2697	Not Significant
C1S	0.132	0.2721	Not Significant
PI16	0.1303	0.2754	Not Significant
PLTP	0.1295	0.2771	Not Significant
GAP43	0.1272	0.2816	Not Significant
SLIT3	0.1272	0.2817	Not Significant
NGFR	0.1262	0.2837	Not Significant
LTBP4	0.126	0.2841	Not Significant
FANCC	0.1253	0.2854	Not Significant
SFRP2	0.125	0.2861	Not Significant
C1QTNF3	0.1235	0.2892	Not Significant
ITM2A	0.1203	0.2959	Not Significant
PMP22	0.1171	0.303	Not Significant
IFITM1	0.1165	0.3042	Not Significant
PLCXD3	0.1154	0.3067	Not Significant
DDX11	0.1151	0.3075	Not Significant
SEMA3C	0.1144	0.309	Not Significant
SYT2	0.1136	0.3108	Not Significant
GAS7	0.1133	0.3115	Not Significant
NR2F1	0.1123	0.3138	Not Significant
ADH1B	0.1105	0.3179	Not Significant
GPX3	0.1104	0.3181	Not Significant
CD14	0.1083	0.3231	Not Significant
COLEC12	0.1061	0.3282	Not Significant
HEG1	0.1034	0.3348	Not Significant
HCK	0.0987	0.3468	Not Significant
LUM	0.09699	0.3512	Not Significant
MYOC	0.09532	0.3556	Not Significant
MFAP5	0.0935	0.3605	Not Significant
CD34	0.09208	0.3643	Not Significant
C7	0.09105	0.3672	Not Significant
GSN	0.09081	0.3678	Not Significant
SCARA5	0.08731	0.3777	Not Significant
GAB2	0.08599	0.3815	Not Significant
MRC1	0.08489	0.3847	Not Significant
ABI3BP	0.084	0.3873	Not Significant
TNXB	0.0839	0.3876	Not Significant
RAB8B	0.08183	0.3938	Not Significant
PPL	0.08171	0.3942	Not Significant
SFRP4	0.07949	0.4009	Not Significant
GFRA1	0.07909	0.4022	Not Significant
CGNL1	0.07875	0.4032	Not Significant
ADCY7	0.07759	0.4069	Not Significant
ZNF423	0.07562	0.4131	Not Significant
SLC43A3	0.07147	0.4268	Not Significant
DHRS3	0.06868	0.4363	Not Significant
ABCA6	0.06827	0.4377	Not Significant
OLFML3	0.06453	0.451	Not Significant
SCN3A	0.06427	0.4519	Not Significant
DSP	0.06272	0.4576	Not Significant
ARNTL2	0.05944	0.47	Not Significant
PLSCR1	0.05939	0.4702	Not Significant
LAMA2	0.05871	0.4728	Not Significant
SELENOP	0.05843	0.4739	Not Significant
IGFBP6	0.0584	0.4741	Not Significant
TIMP3	0.05735	0.4782	Not Significant
CCDC80	0.05638	0.482	Not Significant
TEF	0.05619	0.4828	Not Significant
ABLIM1	0.05553	0.4854	Not Significant
SPTBN1	0.05419	0.4909	Not Significant
FLRT2	0.05336	0.4944	Not Significant
IL16	0.05248	0.498	Not Significant
RGMA	0.05056	0.5062	Not Significant
DDR2	0.05004	0.5085	Not Significant
METTL7A	0.04984	0.5093	Not Significant
MYOCOS	0.04864	0.5146	Not Significant
CPVL	0.0459	0.527	Not Significant
COLGALT2	0.04577	0.5276	Not Significant
RASSF2	0.04523	0.5301	Not Significant
COL4A3	0.04316	0.5399	Not Significant
LHFPL6	0.04283	0.5415	Not Significant
SERPINF1	0.04258	0.5427	Not Significant
ABCA8	0.04254	0.5429	Not Significant
CHD3	0.04249	0.5431	Not Significant
SERPINB9	0.04245	0.5433	Not Significant
APOD	0.04181	0.5464	Not Significant
DCN	0.04118	0.5495	Not Significant
ADD3	0.03937	0.5587	Not Significant
IL10RA	0.03926	0.5592	Not Significant
KITLG	0.0374	0.5688	Not Significant
LINC00578	0.03681	0.572	Not Significant
KLF4	0.03667	0.5727	Not Significant
ABCA9	0.03597	0.5765	Not Significant
EMP1	0.03568	0.5781	Not Significant
LEPR	0.03453	0.5844	Not Significant
CRISPLD2	0.03441	0.585	Not Significant
FHAD1	0.03408	0.5869	Not Significant
ABCA10	0.03347	0.5903	Not Significant
PRRX1	0.03193	0.5991	Not Significant
SLIT2	0.03019	0.6094	Not Significant
MYO10	0.03017	0.6095	Not Significant
PTPRC	0.0294	0.6142	Not Significant
CYBB	0.02939	0.6143	Not Significant
PTGFR	0.02878	0.618	Not Significant
MAF	0.02836	0.6206	Not Significant
ITGAX	0.02804	0.6226	Not Significant
CCDC152	0.02703	0.6291	Not Significant
BHLHE41	0.02649	0.6325	Not Significant
SMAP2	0.0242	0.6479	Not Significant
GAS1	0.02118	0.6694	Not Significant
OAF	0.02018	0.677	Not Significant
FMNL1	0.0196	0.6814	Not Significant
ALDH1A1	0.01876	0.688	Not Significant
ARRDC3	0.01833	0.6914	Not Significant
SHC3	0.018	0.6941	Not Significant
CYBA	0.01565	0.714	Not Significant
KCNB1	0.01432	0.726	Not Significant
UBE2S	0.01414	0.7276	Not Significant
PTHLH	0.01103	0.7586	Not Significant
TMOD2	0.01084	0.7607	Not Significant
SESN3	0.009363	0.7772	Not Significant
TSKU	0.008798	0.7838	Not Significant
HTRA3	0.008154	0.7918	Not Significant
KRT8	0.00728	0.803	Not Significant
CD53	0.007194	0.8042	Not Significant
NR4A2	0.007007	0.8067	Not Significant
EGLN3	0.006549	0.813	Not Significant
PER3	0.00625	0.8173	Not Significant
FGFR2	0.005983	0.8212	Not Significant
AKAP12	0.004488	0.8448	Not Significant
CHODL	0.003277	0.8672	Not Significant
SEMA3B	0.003111	0.8706	Not Significant
PSD3	0.003102	0.8708	Not Significant
PTPRS	0.002011	0.8958	Not Significant
HLF	0.001715	0.9038	Not Significant
CELSR3	0.0005972	0.9431	Not Significant
CA12	0.0005541	0.9452	Not Significant
SLC16A4	0.0002134	0.966	Not Significant
ITGA5	8.997e-05	0.9779	Not Significant
SPON1	7.811e-05	0.9794	Not Significant

## Sheet: CPP2
Gene:	R-squared:	P-value:	Significant:
PTHLH	0.7126	0.0011	Significant
ABCA10	0.6932	0.0015	Significant
ABI3BP	0.6184	0.0041	Significant
PRRX1	0.5985	0.0052	Significant
LHFPL6	0.5972	0.0053	Significant
ABCA6	0.5895	0.0058	Significant
GAP43	0.5789	0.0065	Significant
GAS1	0.5726	0.007	Significant
FLRT2	0.563	0.0078	Significant
COL4A3	0.5574	0.0083	Significant
ABCA8	0.5548	0.0085	Significant
FBN1	0.5552	0.0085	Significant
DHRS3	0.5225	0.012	Significant
ABCA9	0.5179	0.0125	Significant
LAMA2	0.5165	0.0127	Significant
SEMA3C	0.5063	0.0141	Significant
GFRA1	0.4993	0.0151	Significant
PID1	0.4876	0.0168	Significant
PCOLCE2	0.466	0.0206	Significant
IL16	0.4509	0.0237	Significant
MATN2	0.4416	0.0257	Significant
COL4A4	0.4403	0.026	Significant
ATP8B4	0.4402	0.026	Significant
DPYSL2	0.4379	0.0266	Significant
PPP1R10	0.4314	0.0281	Significant
CELSR3	0.4298	0.0285	Significant
MRC2	0.4192	0.0313	Significant
SRPX	0.4187	0.0314	Significant
SLIT3	0.4181	0.0316	Significant
SFRP2	0.4122	0.0332	Significant
TNXB	0.4118	0.0333	Significant
SESN3	0.4082	0.0343	Significant
STAB1	0.4075	0.0345	Significant
SVEP1	0.4068	0.0347	Significant
SFRP4	0.4058	0.035	Significant
HLF	0.4034	0.0358	Significant
PCOLCE	0.4026	0.036	Significant
TMOD2	0.402	0.0362	Significant
PSD3	0.4014	0.0364	Significant
MYO7B	0.3957	0.0381	Significant
ADD3	0.3937	0.0388	Significant
MFAP5	0.3936	0.0388	Significant
MICAL3	0.3937	0.0388	Significant
MS4A6A	0.3919	0.0393	Significant
RGMA	0.3903	0.0399	Significant
PMP22	0.3869	0.041	Significant
SLIT2	0.3851	0.0416	Significant
ITGA5	0.3844	0.0419	Significant
UBE2S	0.384	0.042	Significant
TGFBR2	0.3795	0.0436	Significant
COLGALT2	0.3715	0.0465	Significant
TIMP3	0.3587	0.0515	Not Significant
RAB8B	0.3441	0.0578	Not Significant
SPTBN1	0.3409	0.0593	Not Significant
NGFR	0.3396	0.0599	Not Significant
DDX11	0.339	0.0602	Not Significant
HEG1	0.3375	0.0609	Not Significant
CCDC80	0.3258	0.0667	Not Significant
BHLHE41	0.3247	0.0672	Not Significant
PTGFR	0.3235	0.0679	Not Significant
PER3	0.3219	0.0687	Not Significant
EGLN3	0.3216	0.0688	Not Significant
OLFML2B	0.3147	0.0726	Not Significant
GAB2	0.3119	0.0742	Not Significant
ITM2A	0.3096	0.0755	Not Significant
DDR2	0.307	0.077	Not Significant
LTBP4	0.301	0.0805	Not Significant
METTL7A	0.2951	0.0842	Not Significant
CDON	0.2906	0.087	Not Significant
PI16	0.2867	0.0896	Not Significant
CSF1	0.2867	0.0896	Not Significant
CHODL	0.2856	0.0903	Not Significant
GSN	0.2829	0.0922	Not Significant
DPT	0.2822	0.0927	Not Significant
FBLN1	0.2807	0.0937	Not Significant
GAS7	0.2772	0.0962	Not Significant
SCARA5	0.2766	0.0966	Not Significant
RIMS1	0.268	0.1029	Not Significant
ABLIM1	0.2665	0.104	Not Significant
LOX	0.2625	0.1071	Not Significant
PLEKHA4	0.2601	0.109	Not Significant
CPVL	0.2571	0.1114	Not Significant
CGNL1	0.2567	0.1118	Not Significant
ALDH1A1	0.2561	0.1122	Not Significant
SLC16A4	0.2556	0.1127	Not Significant
MRC1	0.2535	0.1144	Not Significant
FGFR2	0.2526	0.1151	Not Significant
MAF	0.2517	0.1159	Not Significant
MAGI1	0.2501	0.1173	Not Significant
C1QTNF3	0.2452	0.1214	Not Significant
FHAD1	0.2433	0.1231	Not Significant
CD34	0.241	0.1252	Not Significant
PCOLCE-AS1	0.2363	0.1295	Not Significant
MMP2	0.2352	0.1306	Not Significant
COLEC12	0.2316	0.1339	Not Significant
LEPR	0.2311	0.1345	Not Significant
SCN3A	0.2305	0.135	Not Significant
C1S	0.2283	0.1372	Not Significant
ADH1B	0.228	0.1375	Not Significant
LINC00578	0.2274	0.1381	Not Significant
IGSF10	0.2269	0.1385	Not Significant
CHD3	0.226	0.1394	Not Significant
MYO10	0.2172	0.1485	Not Significant
OLFML3	0.2172	0.1485	Not Significant
C1RL	0.2129	0.1531	Not Significant
PTPRS	0.2113	0.1548	Not Significant
ADCY7	0.2062	0.1606	Not Significant
PLBD2	0.2058	0.1611	Not Significant
C1R	0.2049	0.1621	Not Significant
DSP	0.2035	0.1637	Not Significant
C3	0.1991	0.1689	Not Significant
EPHA3	0.1976	0.1707	Not Significant
TEF	0.191	0.1789	Not Significant
KCTD12	0.1903	0.1798	Not Significant
APOD	0.1892	0.1812	Not Significant
CLIC2	0.189	0.1815	Not Significant
SERPINE2	0.1887	0.1818	Not Significant
ZNF423	0.1883	0.1824	Not Significant
OAF	0.1882	0.1826	Not Significant
FBLN2	0.1867	0.1845	Not Significant
GBGT1	0.1866	0.1845	Not Significant
ECM1	0.1792	0.1945	Not Significant
PLAT	0.1788	0.195	Not Significant
CA12	0.1775	0.1969	Not Significant
ARNTL2	0.1761	0.1989	Not Significant
OSR1	0.1737	0.2023	Not Significant
SHC3	0.1668	0.2124	Not Significant
MIR145	0.1661	0.2134	Not Significant
KRT8	0.1613	0.2208	Not Significant
LUM	0.155	0.2308	Not Significant
GPC6	0.1443	0.2491	Not Significant
SYT2	0.1419	0.2536	Not Significant
SPON1	0.1404	0.2563	Not Significant
LSP1	0.1392	0.2583	Not Significant
CSF1R	0.1383	0.2601	Not Significant
TSHZ2	0.1365	0.2635	Not Significant
ZFP36L2	0.1356	0.2651	Not Significant
PLTP	0.1353	0.2656	Not Significant
KCNB1	0.1332	0.2698	Not Significant
NBPF14	0.1272	0.2816	Not Significant
FANCC	0.1237	0.2888	Not Significant
IGFBP6	0.1201	0.2965	Not Significant
STON2	0.119	0.2989	Not Significant
SEMA3B	0.1188	0.2993	Not Significant
SLCO2B1	0.1177	0.3016	Not Significant
SLC15A3	0.1138	0.3104	Not Significant
PODN	0.1048	0.3315	Not Significant
PLCXD3	0.09401	0.3591	Not Significant
CYBA	0.08895	0.373	Not Significant
S100A10	0.08742	0.3774	Not Significant
IFITM1	0.08247	0.3919	Not Significant
RGS1	0.07986	0.3998	Not Significant
SERPINF1	0.07788	0.406	Not Significant
GPX3	0.07692	0.409	Not Significant
PPL	0.07468	0.4162	Not Significant
C7	0.07345	0.4202	Not Significant
CD74	0.07017	0.4312	Not Significant
NR2F1	0.0623	0.4592	Not Significant
HTRA3	0.06173	0.4613	Not Significant
SELENOP	0.05513	0.4871	Not Significant
KITLG	0.05478	0.4885	Not Significant
ARRDC3	0.05372	0.4929	Not Significant
F13A1	0.05202	0.5	Not Significant
CCDC152	0.04995	0.5089	Not Significant
DCN	0.04962	0.5103	Not Significant
NR4A2	0.04362	0.5377	Not Significant
AKAP12	0.04243	0.5434	Not Significant
MYOC	0.04042	0.5533	Not Significant
PDGFRL	0.03981	0.5564	Not Significant
PTPRC	0.03815	0.5649	Not Significant
PIK3CG	0.03477	0.583	Not Significant
SIRPA	0.0341	0.5867	Not Significant
SMAP2	0.03206	0.5983	Not Significant
SLC43A3	0.0318	0.5998	Not Significant
MYOCOS	0.0262	0.6344	Not Significant
PLSCR1	0.026	0.6357	Not Significant
ITGAX	0.02424	0.6476	Not Significant
ITGAM	0.0196	0.6814	Not Significant
IL10RA	0.0119	0.7495	Not Significant
FMNL1	0.01104	0.7585	Not Significant
CYBB	0.01079	0.7612	Not Significant
CD14	0.009194	0.7791	Not Significant
HCK	0.00559	0.8271	Not Significant
TSKU	0.005335	0.831	Not Significant
CD53	0.005084	0.835	Not Significant
SERPINB9	0.002104	0.8935	Not Significant
RASSF2	0.001689	0.9045	Not Significant
EMP1	0.0003876	0.9542	Not Significant
KLF4	0.0003041	0.9594	Not Significant
CRISPLD2	0.0002684	0.9619	Not Significant

## Sheet: CPP1
Gene:	R-squared:	P-value:	Significant:
FBN1	0.6999	0.0013	Significant
LHFPL6	0.637	0.0032	Significant
MS4A6A	0.6323	0.0034	Significant
SLIT3	0.6275	0.0037	Significant
SEMA3C	0.6227	0.0039	Significant
GAP43	0.601	0.0051	Significant
GAS1	0.5795	0.0065	Significant
ABI3BP	0.5721	0.0071	Significant
PCOLCE2	0.5414	0.0098	Significant
ABCA8	0.5383	0.0102	Significant
MRC1	0.5382	0.0102	Significant
ATP8B4	0.5354	0.0105	Significant
GAB2	0.5312	0.011	Significant
RGMA	0.528	0.0113	Significant
GFRA1	0.5157	0.0128	Significant
DPYSL2	0.5044	0.0143	Significant
SVEP1	0.5029	0.0145	Significant
MATN2	0.5024	0.0146	Significant
MICAL3	0.5024	0.0146	Significant
PID1	0.4987	0.0152	Significant
DHRS3	0.4978	0.0153	Significant
MRC2	0.4968	0.0154	Significant
ABCA6	0.4955	0.0156	Significant
LAMA2	0.4918	0.0162	Significant
SESN3	0.4904	0.0164	Significant
ABCA9	0.4898	0.0165	Significant
SRPX	0.4857	0.0172	Significant
PRRX1	0.4853	0.0172	Significant
TNXB	0.4847	0.0173	Significant
LTBP4	0.4837	0.0175	Significant
PTHLH	0.4834	0.0175	Significant
METTL7A	0.4802	0.0181	Significant
FLRT2	0.4759	0.0188	Significant
ABCA10	0.4753	0.0189	Significant
NGFR	0.4704	0.0198	Significant
KCTD12	0.4705	0.0198	Significant
TIMP3	0.4652	0.0208	Significant
IL16	0.4637	0.0211	Significant
COL4A3	0.4621	0.0214	Significant
LOX	0.4602	0.0218	Significant
OLFML2B	0.4509	0.0237	Significant
PSD3	0.449	0.0241	Significant
DDX11	0.4454	0.0249	Significant
STAB1	0.4443	0.0251	Significant
MMP2	0.442	0.0256	Significant
PPP1R10	0.4408	0.0259	Significant
ITM2A	0.4316	0.0281	Significant
MFAP5	0.4259	0.0295	Significant
SCARA5	0.4224	0.0304	Significant
RIMS1	0.4162	0.0321	Significant
GSN	0.4042	0.0355	Significant
SFRP4	0.3967	0.0378	Significant
MYO7B	0.3891	0.0403	Significant
PMP22	0.3882	0.0406	Significant
TGFBR2	0.3861	0.0413	Significant
SLCO2B1	0.3846	0.0418	Significant
LINC00578	0.3833	0.0422	Significant
UBE2S	0.3834	0.0422	Significant
CSF1R	0.3811	0.043	Significant
RAB8B	0.381	0.043	Significant
HLF	0.3809	0.0431	Significant
TEF	0.3797	0.0435	Significant
COL4A4	0.3794	0.0436	Significant
ADD3	0.3693	0.0473	Significant
DDR2	0.3693	0.0473	Significant
FGFR2	0.3689	0.0475	Significant
CCDC80	0.3669	0.0483	Significant
PCOLCE	0.3597	0.0511	Not Significant
FBLN1	0.3582	0.0517	Not Significant
SLIT2	0.3547	0.0532	Not Significant
ADH1B	0.3546	0.0533	Not Significant
HEG1	0.3533	0.0538	Not Significant
CELSR3	0.351	0.0548	Not Significant
OSR1	0.3476	0.0563	Not Significant
SPTBN1	0.345	0.0574	Not Significant
PLBD2	0.344	0.0579	Not Significant
FBLN2	0.3406	0.0594	Not Significant
COLGALT2	0.34	0.0597	Not Significant
DPT	0.34	0.0597	Not Significant
MAGI1	0.338	0.0606	Not Significant
EGLN3	0.3378	0.0607	Not Significant
C3	0.3375	0.0609	Not Significant
GBGT1	0.3347	0.0622	Not Significant
TMOD2	0.3322	0.0635	Not Significant
C1R	0.3316	0.0638	Not Significant
PI16	0.319	0.0702	Not Significant
C1S	0.309	0.0758	Not Significant
PER3	0.3053	0.078	Not Significant
PTGFR	0.305	0.0781	Not Significant
PLTP	0.3041	0.0787	Not Significant
CSF1	0.3	0.0811	Not Significant
SFRP2	0.2956	0.0839	Not Significant
CDON	0.294	0.0849	Not Significant
CPVL	0.2914	0.0865	Not Significant
CD34	0.2843	0.0912	Not Significant
MAF	0.2841	0.0914	Not Significant
C1RL	0.2779	0.0956	Not Significant
EPHA3	0.2747	0.0979	Not Significant
COLEC12	0.272	0.0999	Not Significant
PLEKHA4	0.2677	0.1031	Not Significant
BHLHE41	0.2624	0.1072	Not Significant
FHAD1	0.2622	0.1073	Not Significant
ZFP36L2	0.259	0.1099	Not Significant
CHD3	0.2572	0.1113	Not Significant
GAS7	0.2568	0.1116	Not Significant
PPL	0.256	0.1123	Not Significant
RGS1	0.2517	0.1158	Not Significant
F13A1	0.2471	0.1198	Not Significant
ABLIM1	0.2418	0.1245	Not Significant
SLC16A4	0.2391	0.1269	Not Significant
SERPINE2	0.2377	0.1282	Not Significant
SCN3A	0.2362	0.1296	Not Significant
PODN	0.2361	0.1297	Not Significant
ITGA5	0.2356	0.1302	Not Significant
CA12	0.2321	0.1335	Not Significant
LUM	0.2266	0.1388	Not Significant
ALDH1A1	0.2265	0.139	Not Significant
OLFML3	0.2264	0.139	Not Significant
IGSF10	0.2249	0.1405	Not Significant
C1QTNF3	0.2159	0.1499	Not Significant
KRT8	0.2074	0.1593	Not Significant
CHODL	0.2049	0.1621	Not Significant
LEPR	0.2026	0.1648	Not Significant
KCNB1	0.1987	0.1695	Not Significant
MYO10	0.1946	0.1744	Not Significant
PTPRS	0.194	0.1751	Not Significant
DSP	0.1916	0.1782	Not Significant
ECM1	0.1898	0.1804	Not Significant
CGNL1	0.1854	0.1861	Not Significant
OAF	0.1803	0.193	Not Significant
APOD	0.1792	0.1945	Not Significant
ARNTL2	0.178	0.1961	Not Significant
SHC3	0.1732	0.203	Not Significant
SIRPA	0.1632	0.2179	Not Significant
GPC6	0.1601	0.2227	Not Significant
CD74	0.1521	0.2357	Not Significant
PCOLCE-AS1	0.1506	0.2383	Not Significant
SELENOP	0.1368	0.2629	Not Significant
PLAT	0.1332	0.2697	Not Significant
MIR145	0.1319	0.2722	Not Significant
CYBA	0.131	0.2741	Not Significant
TSHZ2	0.1244	0.2873	Not Significant
IGFBP6	0.1241	0.2879	Not Significant
SPON1	0.1237	0.2888	Not Significant
SYT2	0.1182	0.3005	Not Significant
CCDC152	0.118	0.301	Not Significant
NBPF14	0.1153	0.307	Not Significant
PLCXD3	0.1127	0.3128	Not Significant
CLIC2	0.1119	0.3148	Not Significant
ARRDC3	0.1093	0.3206	Not Significant
STON2	0.1054	0.33	Not Significant
ADCY7	0.09841	0.3475	Not Significant
SMAP2	0.09496	0.3566	Not Significant
SLC15A3	0.09374	0.3598	Not Significant
GPX3	0.08851	0.3743	Not Significant
LSP1	0.08765	0.3767	Not Significant
S100A10	0.08657	0.3798	Not Significant
PDGFRL	0.08416	0.3868	Not Significant
ZNF423	0.0802	0.3987	Not Significant
DCN	0.07607	0.4117	Not Significant
SERPINF1	0.07474	0.416	Not Significant
FANCC	0.07326	0.4208	Not Significant
SEMA3B	0.0651	0.4489	Not Significant
ITGAM	0.06304	0.4564	Not Significant
SLC43A3	0.06268	0.4578	Not Significant
MYOC	0.06067	0.4653	Not Significant
CYBB	0.0597	0.469	Not Significant
C7	0.0569	0.4799	Not Significant
CD14	0.05253	0.4978	Not Significant
HTRA3	0.0514	0.5026	Not Significant
ITGAX	0.04947	0.511	Not Significant
PIK3CG	0.04591	0.5269	Not Significant
MYOCOS	0.03805	0.5654	Not Significant
PTPRC	0.03649	0.5737	Not Significant
NR4A2	0.03483	0.5827	Not Significant
CD53	0.03164	0.6008	Not Significant
KITLG	0.02707	0.6288	Not Significant
IFITM1	0.02441	0.6464	Not Significant
AKAP12	0.02322	0.6547	Not Significant
PLSCR1	0.01805	0.6937	Not Significant
NR2F1	0.01293	0.7393	Not Significant
IL10RA	0.01019	0.7677	Not Significant
HCK	0.005842	0.8233	Not Significant
FMNL1	0.002413	0.886	Not Significant
SERPINB9	0.001704	0.9041	Not Significant
KLF4	0.001273	0.9171	Not Significant
RASSF2	0.000747	0.9364	Not Significant
EMP1	0.000596	0.9432	Not Significant
CRISPLD2	0.0001586	0.9707	Not Significant
TSKU	6.343e-05	0.9815	Not Significant
